# Supplementary material for: Identification of predominant genes involved in regulation and execution of senescence-associated nitrogen remobilization in flag leaves of field grown barley
Source: J Exp Bot. 2014 Apr 3;65(14):3963–73. doi: 10.1093/jxb/eru094 (PMC4106439; doi:10.1093/jxb/eru094)
Supplement: Supplementary Data [file supp_eru094_jexbot117788_file002.xlsx]

## Sheet: Sheet1
Probe Name	Gene Name	Systematic Name	SN2-SN1	HN2-HN1	HN3-HN1	SN1-HN1	SN2-HN2	SN2-HN3	P.Value	adj.P.Value	Ave Expr	F	BIN Name (Usadel et al., 2009)	BIN Description (Usadel et al., 2009)	BINCODE (Usadel et al., 2009)	barley genome (n, e15) (Mayer et al., 2011)	HarvEST35 (n, e15) (http://www.harvest-web.org)	MEROPS (x, e15) (Rawlings et al., 2012)	flag leaves (n, e15) (Kohl et al., 2012)	grains (n, e15) (Kohl et al., 2012)	grains (n, e15) (Kohl et al., 2012)	SN2-SN1 ≥ 2-fold (log2) (Fig. 2B)	without HN2-HN1 ≥ 2-fold (log2) (Fig. 2B)	only SN2-SN1 (Fig. 2B)	SN2-SN1 and HN3-HN1 (Fig. 2B)
A_13_P147935	TA38663_4513	TA38663_4513	2.25326	0.716574	1.72739	0.445041	1.98173	0.970912	2.68116e-08	1.48823e-06	11.8115	54.1985	amino acid metabolism.degradation.aromatic aa.tryptophan	highly similar to ( 545) AT5G48230 | Symbols: EMB1276, ACAT2 | ACAT2 (ACETOACETYL-COA THIOLASE 2); acetyl-CoA C-acetyltransferase/ catalytic | chr5:19552570-19555030 REVERSEhighly similar to ( 613) loc_os01g02020 12001.m150463 protein acetyl-CoA acetyltransferase, cytosolic 2, putative, expressed no original description	13.2.6.3	scaffold159704	HU09B05r		39459	17350	21606	x	x	x
A_13_P147940	TA38664_4513	TA38664_4513	2.37014	0.621656	1.36278	0.5321	2.28058	1.53946	8.99983e-09	8.05129e-07	13.0001	64.1448	amino acid metabolism.degradation.aromatic aa.tryptophan	moderately similar to ( 260) AT5G47720 | Symbols: | acetyl-CoA C-acyltransferase, putative / 3-ketoacyl-CoA thiolase, putative | chr5:19331866-19334009 FORWARDmoderately similar to ( 304) loc_os01g02020 12001.m150463 protein acetyl-CoA acetyltransferase, cytosolic 2, putative, expressed no original description	13.2.6.3	scaffold159704	HF04D01r	MER090052	39458	17350	21605	x	x	x
A_13_P187464	TA52514_4513	TA52514_4513	3.17215	1.23723	1.59805	0.514615	2.44953	2.08872	1.49962e-08	1.06779e-06	11.2502	59.2969	amino acid metabolism.degradation.aromatic aa.tyrosine	weakly similar to ( 194) AT5G36160 | Symbols: | aminotransferase-related | chr5:14233261-14235129 REVERSEmoderately similar to ( 384) loc_os11g42510 12011.m28857 protein tyrosine aminotransferase, putative, expressed no original description	13.2.6.2	scaffold612366	HO22L18w		1301	3265	36883	x	x	x
A_13_P142895	TA37051_4513	TA37051_4513	3.41141	2.32053	3.34059	1.49767	2.58856	1.56849	6.74396e-10	2.22578e-07	13.2296	95.1092	amino acid metabolism.degradation.aspartate family.lysine	moderately similar to ( 220) AT4G33150 | Symbols: | lysine-ketoglutarate reductase/saccharopine dehydrogenase bifunctional enzyme | chr4:15985479-15988055 REVERSEmoderately similar to ( 365) loc_os02g54254 12002.m34034 protein alpha-aminoadipic semialdehyde synthase, putative, expressed no original description	13.2.3.5	scaffold156952	HB107B09_SK		17011	935	19330	x
A_13_P355167	BG418084	BG418084	2.29264	0.883465	1.64203	0.209605	1.61878	0.860218	1.11458e-08	9.19641e-07	13.9381	62.0706	amino acid metabolism.degradation.branched chain group.isoleucine	moderately similar to ( 247) AT2G33150 | Symbols: PKT3, PED1, KAT2 | PKT3 (PEROXISOMAL 3-KETOACYL-COA THIOLASE 3); acetyl-CoA C-acyltransferase | chr2:14047814-14050983 REVERSEmoderately similar to ( 254) loc_os02g57260 12002.m10748 protein 3-ketoacyl-CoA thiolase 2, peroxisomal precursor, putative, expressed HVSMEk0021D14f Hordeum vulgare testa/pericarp EST library HVcDNA0013 (normal) Hordeum vu…	13.2.4.5	scaffold511363	HC06O08w		7388	26451	26219	x	x	x
A_13_P096955	BQ466133	BQ466133	2.07648	0.725724	1.26015	0.535582	1.88634	1.35191	1.73289e-07	5.06247e-06	11.9555	40.4425	amino acid metabolism.degradation.branched chain group.leucine	moderately similar to ( 376) AT3G45300 | Symbols: IVD, ATIVD | IVD (ISOVALERYL-COA-DEHYDROGENASE); ATP binding / isovaleryl-CoA dehydrogenase | chr3:16621659-16624848 REVERSEmoderately similar to ( 368) IVD2_SOLTU Isovaleryl-CoA dehydrogenase 2, mitochondrial precursor (EC 1.3.99.10) (IVD 2) (Fragment) - Solanum tuberosum (Potato)moderately similar to ( 415) loc_os05g03480 12005.m083606 protein i…	13.2.4.4	scaffold286786	HT01K19T	MER178133	1270	17075	14539	x	x	x
A_13_P430476	BQ665774	BQ665774	2.62905	1.02753	1.56664	0.232277	1.8338	1.29469	1.01236e-06	1.62807e-05	10.1382	30.4385	amino acid metabolism.degradation.glutamate family.arginine	very weakly similar to ( 100) AT5G46180 | Symbols: DELTA-OAT | delta-OAT; ornithine-oxo-acid transaminase | chr5:18718766-18721271 REVERSEweakly similar to ( 149) loc_os03g44150 12003.m09454 protein ornithine aminotransferase, putative, expressed HZ01B07u HZ Hordeum vulgare subsp. vulgare cDNA clone HZ01B07 3-PRIME, mRNA sequence	13.2.2.3	scaffold919134	HZ01B07u		8971	1884	27621	x	x	x
A_13_P443393	BU978070	BU978070	3.13874	1.35574	1.81926	0.268296	2.05129	1.58778	2.44795e-07	6.38281e-06	9.568	38.2786	amino acid metabolism.degradation.glutamate family.arginine	weakly similar to ( 119) AT4G08900 | Symbols: | arginase | chr4:5703499-5705180 FORWARDvery weakly similar to (99.8) ARGI_SOYBN Arginase (EC 3.5.3.1) - Glycine max (Soybean)weakly similar to ( 125) loc_os04g01590 12004.m05476 protein arginase, putative, expressed HA12I08u HA Hordeum vulgare subsp. vulgare cDNA clone HA12I08 3-PRIME, mRNA sequence	13.2.2.3	scaffold295473	HA12I08u		23443	16845	27197	x	x	x
A_13_P411645	BJ552057	BJ552057	-2.06089	-0.0332162	-0.563772	0.151572	-1.87611	-1.34555	0.00129915	0.00334977	10.9997	8.22238	amino acid metabolism.degradation.serine-glycine-cysteine group.glycine	weakly similar to ( 138) AT1G11860 | Symbols: | aminomethyltransferase, putative | chr1:4001801-4003245 FORWARDweakly similar to ( 161) GCST_SOLTU Aminomethyltransferase, mitochondrial precursor (EC 2.1.2.10) (Glycine cleavage system T protein) (GCVT) - Solanum tuberosum (Potato)weakly similar to ( 179) loc_os04g53230 12004.m10214 protein aminomethyltransferase, mitochondrial precursor, putative,…	13.2.5.2	scaffold419528	rbah46l22		18019	1951	22713	x	x	x
A_13_P035216	BJ447186	BJ447186	-3.8361	-2.15744	-3.29321	-0.459756	-2.13841	-1.00264	1.78105e-06	2.37568e-05	11.6811	27.7394	amino acid metabolism.synthesis.aromatic aa.tryptophan.tryptophan synthase	weakly similar to ( 161) AT4G02610 | Symbols: | tryptophan synthase, alpha subunit, putative | chr4:1147662-1149217 FORWARDweakly similar to ( 176) TRPA_MAIZE Indole-3-glycerol phosphate lyase, chloroplast precursor (EC 4.1.2.8) (Indole synthase) (Tryptophan synthase alpha chain) (EC 4.2.1.20) (Benzoxazineless 1) - Zea mays (Maize)weakly similar to ( 194) loc_os03g58300 12003.m10741 protein indol…	13.1.6.5.5	scaffold614613	baak14g11		40008			x
A_13_P100870	AK252745	AK252745	-2.42406	-1.11645	-1.55821	-0.566538	-1.87414	-1.43238	4.85734e-06	4.86413e-05	9.15791	23.4565	amino acid metabolism.synthesis.aspartate family.lysine.dihydrodipicolinate reductase	moderately similar to ( 308) AT5G52100 | Symbols: crr1 | crr1 (chlororespiration reduction 1); dihydrodipicolinate reductase | chr5:21170203-21172107 FORWARDmoderately similar to ( 385) loc_os03g02690 12003.m101161 protein dihydrodipicolinate reductase, putative, expressed Hordeum vulgare subsp. vulgare cDNA clone: FLbaf166g12, mRNA sequence	13.1.3.5.2	scaffold737431			26134	27989	37123	x	x	x
A_13_P127565	TA32628_4513	TA32628_4513	2.97364	0.118658	0.576354	-0.317058	2.53792	2.08023	2.26451e-06	2.78761e-05	7.93638	26.657	amino acid metabolism.synthesis.aspartate family.methionine	moderately similar to ( 250) AT3G63250 | Symbols: HMT-2, ATHMT-2, HMT2 | HMT2 (HOMOCYSTEINE METHYLTRANSFERASE 2); homocysteine S-methyltransferase | chr3:23370575-23372587 REVERSEmoderately similar to ( 319) HMT3_MAIZE Homocysteine S-methyltransferase 3 (EC 2.1.1.10) (S-methylmethionine:homocysteine methyltransferase 3) (SMM:Hcy S-methyltransferase 3) (ZmHMT-3) - Zea mays (Maize)moderately simila…	13.1.3.4	scaffold438434	rbags18b17		2466	1380	31900	x	x	x
A_13_P436336	AK252854	AK252854	3.08301	1.05819	3.03796	0.292646	2.31747	0.337692	6.90877e-09	7.00137e-07	7.56689	66.7997	amino acid metabolism.synthesis.aspartate family.methionine.cystathionine gamma-synthase	weakly similar to ( 179) AT3G01120 | Symbols: MTO1, CGS, ATCYS1, CGS1 | MTO1 (METHIONINE OVERACCUMULATION 1); cystathionine gamma-synthase | chr3:39234-41865 REVERSEmoderately similar to ( 236) loc_os10g25950 12010.m05539 protein cystathionine gamma-synthase, putative Hordeum vulgare subsp. vulgare cDNA clone: FLbaf168d16, mRNA sequence	13.1.3.4.1	scaffold863486	EBro01_SQ001_F04					x	x		x
A_13_P151550	TA39898_4513	TA39898_4513	-2.25471	0.634125	1.80599	2.9412	0.0523664	-1.1195	3.80753e-06	4.06425e-05	11.4074	24.4397	amino acid metabolism.synthesis.branched chain group.common.branched-chain amino acid aminotransferase	weakly similar to ( 155) AT5G65780 | Symbols: ATBCAT-5 | ATBCAT-5; branched-chain-amino-acid transaminase/ catalytic | chr5:26316418-26318585 FORWARDmoderately similar to ( 212) loc_os03g12890 12003.m35111 protein branched-chain-amino-acid aminotransferase, putative, expressed no original description	13.1.4.1.4	scaffold358824	basd13i17					x	x	x
A_13_P456708	BY853608	BY853608	-2.56106	-0.72237	-1.07545	-0.0831027	-1.92179	-1.56871	1.3424e-06	1.99307e-05	9.33492	29.0628	amino acid metabolism.synthesis.central amino acid metabolism.GABA.Glutamate decarboxylase	moderately similar to ( 282) AT5G17330 | Symbols: GAD, GAD1 | GAD; calmodulin binding / glutamate decarboxylase | chr5:5711141-5714839 FORWARDmoderately similar to ( 281) DCE_PETHY Glutamate decarboxylase (EC 4.1.1.15) (GAD) - Petunia hybrida (Petunia)moderately similar to ( 288) loc_os08g36320 12008.m080179 protein glutamate decarboxylase, putative, expressed BY853608 Germination shoots Hordeum …	13.1.1.1.1	scaffold579378	fbast74e01		14498	10896	14216	x	x	x
A_13_P011776	BE421051	BE421051	-3.8586	-2.40981	-2.90093	-0.699464	-2.14825	-1.65713	3.92919e-07	8.75365e-06	11.2102	35.4847	Biodegradation of Xenobiotics.lactoylglutathione lyase	moderately similar to ( 233) AT1G67280 | Symbols: | lactoylglutathione lyase, putative / glyoxalase I, putative | chr1:25188563-25190134 REVERSEmoderately similar to ( 201) LGUL_ORYSA Lactoylglutathione lyase (EC 4.4.1.5) (Methylglyoxalase) (Aldoketomutase) (Glyoxalase I) (Glx I) (Ketone-aldehyde mutase) (S-D-lactoylglutathione methylglyoxal lyase) (Allergen Ory s ?) (Allergen Glb33) (PP33) - Ory…	24,2	scaffold955742	rbah45m21		29335	21153	28413	x
A_13_P076766	AK248505	AK248505	-3.42607	-2.19997	-2.75797	0.114198	-1.11191	-0.553911	1.54769e-10	1.13059e-07	8.7838	118.615	cell wall.cell wall proteins.AGPs.AGP	moderately similar to ( 271) AT4G12730 | Symbols: FLA2 | FLA2 (FASCICLIN-LIKE ARABINOGALACTAN 2) | chr4:7491598-7492809 REVERSEmoderately similar to ( 466) loc_os08g23180 12008.m06339 protein fasciclin-like arabinogalactan protein 8 precursor, putative, expressed Hordeum vulgare subsp. vulgare cDNA clone: FLbaf33c22, mRNA sequence	10.5.1.1	scaffold33397	HC09L09w			16483	22954	x
A_13_P025056	AF102868	AF102868	3.02866	0.814458	1.20912	-0.723463	1.49074	1.09607	0.000370641	0.00124634	10.5085	10.6657	cell wall.degradation.cellulases and beta -1,4-glucanases	highly similar to ( 843) AT5G20950 | Symbols: | glycosyl hydrolase family 3 protein | chr5:7107609-7110775 REVERSEnearly identical (1019) loc_os03g53860 12003.m35413 protein periplasmic beta-glucosidase precursor, putative, expressed Hordeum vulgare subsp. vulgare beta-D-glucan exohydrolase isoenzyme ExoI mRNA, complete cds	10.6.1	scaffold409999	AF102868	MER193907	39556	5212	34289	x	x	x
A_13_P565369	TA39891_4513	TA39891_4513	2.99636	0.23222	1.26223	0.0111258	2.77526	1.74526	6.53788e-07	1.23016e-05	6.82824	32.6843	cell wall.degradation.pectate lyases and polygalacturonases	moderately similar to ( 315) AT1G23460 | Symbols: | polygalacturonase | chr1:8327382-8329622 FORWARDmoderately similar to ( 236) PGLR_ACTCH Polygalacturonase precursor (EC 3.2.1.15) (PG) (Pectinase) - Actinidia chinensis (Kiwi) (Yangtao)moderately similar to ( 406) loc_os02g03750 12002.m05724 protein polygalacturonase precursor, putative, expressed no original description	10.6.3	scaffold421024	HM10P12w	MER164974				x	x	x
A_13_P067481	TA44771_4513	BQ762274	4.78204	2.97735	4.19501	0.957797	2.76249	1.54482	2.49269e-09	3.90052e-07	13.7782	78.041	cell wall.modification	weakly similar to ( 117) AT5G57540 | Symbols: | xyloglucan:xyloglucosyl transferase, putative / xyloglucan endotransglycosylase, putative / endo-xyloglucan transferase, putative | chr5:23302996-23304049 REVERSEweakly similar to ( 114) XTH8_ORYSA Xyloglucan endotransglycosylase/hydrolase protein 8 precursor (EC 2.4.1.207) (End-xyloglucan transferase) (OsXTH8) (OsXRT5) - Oryza sativa (Rice)weakly s…	10,7	scaffold476700	EBro01_SQ005_G12		20221			x
A_13_P174460	TA47805_4513	TA47805_4513	2.22151	0.519984	1.34481	-0.00358252	1.69794	0.873112	5.31317e-06	5.18019e-05	6.98258	23.103	cell wall.modification	moderately similar to ( 213) AT1G65680 | Symbols: ATEXPB2, EXPB2, ATHEXP BETA 1.4 | ATEXPB2 (ARABIDOPSIS THALIANA EXPANSIN B2) | chr1:24427266-24428399 FORWARDmoderately similar to ( 382) EXPB2_ORYSA Expansin-B2 precursor (OsEXPB2) (Beta-expansin-2) (OsaEXPb1.9) - Oryza sativa (Rice)moderately similar to ( 382) loc_os10g40710 12010.m06839 protein beta-expansin 1a precursor, putative, expressed no…	10,7	scaffold437871	rbah54e23		31948	16314	32393	x	x	x
A_13_P181524	TA50355_4513	TA50355_4513	2.15959	0.713776	0.840618	0.429384	1.8752	1.74836	2.15741e-05	0.000146852	7.38085	18.1343	cell wall.pectin*esterases.PME	weakly similar to ( 149) AT5G47500 | Symbols: | pectinesterase family protein | chr5:19271262-19272845 REVERSEweakly similar to ( 197) loc_os04g46740 12004.m09622 protein pectinesterase-4 precursor, putative, expressed no original description	10.8.1	scaffold9333	HX03C24u		11013	7813	10254	x	x	x
A_13_P208094	TA57749_4513	TA57749_4513	2.30608	0.773257	0.68934	-0.0210072	1.51182	1.59573	1.22446e-07	4.06869e-06	7.89363	42.7296	cell wall.pectin*esterases.PME	moderately similar to ( 223) AT5G19730 | Symbols: | pectinesterase family protein | chr5:6670562-6673202 FORWARDmoderately similar to ( 257) loc_os01g53990 12001.m42718 protein pectinesterase-2 precursor, putative, expressed no original description	10.8.1	scaffold261190	HI12M06w	MER350625				x	x	x
A_13_P058131	EX573352	EX573352	-2.28207	-0.818095	-0.846049	-0.288404	-1.75238	-1.72443	7.06912e-05	0.000356861	11.5627	14.6435	cell wall.precursor synthesis.KDO pathway.CMP-KDO Synthetase	moderately similar to ( 320) AT1G53000 | Symbols: | cytidylyltransferase family | chr1:19745330-19747133 REVERSEmoderately similar to ( 363) loc_os05g48750 12005.m08946 protein 3-deoxy-manno-octulosonate cytidylyltransferase, putative, expressed HDP27I16w HDP Hordeum vulgare subsp. vulgare cDNA clone HDP27I16, mRNA sequence	10.1.12.4	scaffold800045	S0000700037B08F1	MER304463	19198	19141	15188	x	x	x
A_13_P546594	TA28527_4513	TA28527_4513	2.33164	0.279819	0.995321	0.0631144	2.11494	1.39944	1.22948e-06	1.88261e-05	10.7735	29.4852	cell.cycle.peptidylprolyl isomerase	highly similar to ( 776) AT3G25230 | Symbols: ROF1, ATFKBP62, FKBP62 | ROF1 (ROTAMASE FKBP 1); FK506 binding / calmodulin binding / peptidyl-prolyl cis-trans isomerase | chr3:9188257-9191175 FORWARDhighly similar to ( 786) FKB70_WHEAT 70 kDa peptidyl-prolyl isomerase (EC 5.2.1.8) (Peptidyl-prolyl cis-trans isomerase) (PPIase) (Rotamase) - Triticum aestivum (Wheat)highly similar to ( 924) loc_os04…	31.3.1	scaffold716638	bah28c04		22392	5837	19571	x	x	x
A_13_P468698	CA011596	CA011596	2.1402	0.909882	1.31314	0.0987886	1.3291	0.925847	1.62929e-08	1.12172e-06	11.6565	58.5427	cell.division	weakly similar to ( 105) AT3G09840 | Symbols: CDC48, ATCDC48, CDC48A | CDC48 (CELL DIVISION CYCLE 48); ATPase/ identical protein binding | chr3:3019494-3022832 FORWARDvery weakly similar to (99.8) CDC48_SOYBN Cell division cycle protein 48 homolog (Valosin-containing protein homolog) (VCP) - Glycine max (Soybean)weakly similar to ( 107) loc_os10g30580 12010.m65393 protein cell division control pr…	31,2	scaffold153243	HT05B13u		36349	20846	12822	x	x	x
A_13_P016476	AK252962	AK252962	3.16953	0.915743	1.41861	0.366757	2.62054	2.11768	1.22209e-09	2.73827e-07	10.9417	86.9462	cell.organisation	moderately similar to ( 422) AT3G23280 | Symbols: | zinc finger (C3HC4-type RING finger) family protein / ankyrin repeat family protein | chr3:8321588-8324109 FORWARDhighly similar to ( 738) loc_os07g26490 12007.m079670 protein protein binding protein, putative, expressed Hordeum vulgare subsp. vulgare cDNA clone: FLbaf175p18, mRNA sequence	31,1	scaffold914232	HF09D17r		37345	26456	25346	x	x	x
A_13_P090976	BM816257	CA020132	2.91188	0.534671	0.921687	0.0255367	2.40275	2.01573	1.34443e-05	0.000102674	7.99345	19.7003	cell.organisation	weakly similar to ( 138) AT1G01750 | Symbols: ADF11 | ADF11 (ACTIN DEPOLYMERIZING FACTOR 11); actin binding | chr1:275528-276126 FORWARDweakly similar to ( 141) ADF3_MAIZE Actin-depolymerizing factor 3 (ADF 3) (ZmABP3) (ZmADF3) - Zea mays (Maize)moderately similar to ( 207) loc_os03g60580 12003.m10947 protein actin-depolymerizing factor 4, putative, expressed HV14G21r HV Hordeum vulgare subsp. vu…	31,1	scaffold179040	HV14G21r		26760	28520		x	x	x
A_13_P128000	TA32739_4513	TA32739_4513	2.12893	0.213938	0.730175	-0.154266	1.76072	1.24449	7.00393e-06	6.36623e-05	11.8424	22.0423	cell.organisation	weakly similar to ( 197) AT2G31200 | Symbols: ADF6, ATADF6 | ADF6 (ACTIN DEPOLYMERIZING FACTOR 6); actin binding | chr2:13294171-13294948 FORWARDmoderately similar to ( 202) ADF_VITVI Actin-depolymerizing factor (ADF) - Vitis vinifera (Grape)moderately similar to ( 240) loc_os03g56790 12003.m10595 protein actin-depolymerizing factor 6, putative, expressed no original description	31,1	scaffold973009	HO06M01w		965	21766	33302	x	x	x
A_13_P146850	AK252535	AK252535	2.85998	0.777	1.71032	0.239924	2.3229	1.38958	1.89965e-07	5.39924e-06	12.5485	39.8564	cell.organisation	moderately similar to ( 360) AT1G01820 | Symbols: PEX11C | PEX11C (PEROXIN 11C) | chr1:296213-297723 REVERSEmoderately similar to ( 421) loc_os06g03660 12006.m71396 protein peroxisomal membrane protein PEX11-1, putative, expressed Hordeum vulgare subsp. vulgare cDNA clone: FLbaf153g17, mRNA sequence	31,1	scaffold817985	HD11C03w		38647	1827	20879	x	x	x
A_13_P193504	TA54066_4513	TA54066_4513	4.06083	2.39407	2.94145	0.0260736	1.69283	1.14545	6.16889e-07	1.18074e-05	10.482	32.9935	cell.organisation	weakly similar to ( 161) loc_os01g71090 12001.m13153 protein xylanase inhibitor, putative, expressed no original description	31,1	scaffold247930	rbaet119b03	MER155840				x
A_13_P212134	AK252190	AK252190	-2.16566	-1.79343	-2.27951	-1.49662	-1.86885	-1.38276	6.36859e-10	2.22578e-07	9.57584	95.9333	cell.organisation	highly similar to ( 838) AT5G12250 | Symbols: TUB6 | TUB6 (BETA-6 TUBULIN); structural constituent of cytoskeleton | chr5:3961317-3962971 REVERSEhighly similar to ( 853) TBB_HORVU Tubulin beta chain (Beta tubulin) - Hordeum vulgare (Barley)highly similar to ( 848) loc_os01g59150 12001.m42736 protein tubulin beta-4 chain, putative, expressed Hordeum vulgare subsp. vulgare cDNA clone: FLbaf149j12, …	31,1	scaffold203245	Y09741	MER256488	14194	734	6615	x	x		x
A_13_P549424	TA47052_4513	TA47052_4513	2.09296	0.264062	0.494623	-0.0604004	1.7685	1.53793	3.22874e-07	7.66333e-06	6.63782	36.6208	cell.organisation	moderately similar to ( 215) AT5G51600 | Symbols: PLE, ATMAP65-3, MAP65-3 | PLE (PLEIADE); microtubule binding | chr5:20961061-20964080 REVERSEmoderately similar to ( 334) loc_os01g49200 12001.m11107 protein microtubule-associated protein, putative, expressed no original description	31,1	scaffold624485	baak1p16					x	x	x
A_13_P562234	TA39810_4513	TA39810_4513	3.37141	0.853158	1.49544	0.154622	2.67288	2.0306	2.90514e-08	1.55939e-06	8.51532	53.5276	cell.organisation	very weakly similar to (92.0) AT5G60930 | Symbols: | chromosome-associated kinesin, putative | chr5:24515398-24522511 REVERSEmoderately similar to ( 213) loc_os02g50910 12002.m10125 protein ATP binding protein, putative, expressed no original description	31,1	scaffold973414	HV09C08r				15152	x	x	x
A_13_P586559	TA54027_4513	TA54027_4513	2.20469	0.791542	2.19565	2.06495	3.47809	2.07398	2.01043e-10	1.17149e-07	11.6747	114.064	cell.organisation	weakly similar to ( 170) loc_os08g05480 12008.m04691 protein phloem-specific lectin, putative, expressed no original description	31,1	scaffold442558	HV_CEb0001P07f		34865	8791		x	x		x
A_13_P084186	BG367869	BG367869	2.60727	0.320018	0.783601	0.200494	2.48774	2.02416	3.17226e-07	7.58002e-06	8.8382	36.7246	cell.vesicle transport	moderately similar to ( 264) AT4G08180 | Symbols: ORP1C | ORP1C (OSBP(OXYSTEROL BINDING PROTEIN)-RELATED PROTEIN 1C); oxysterol binding / phosphoinositide binding | chr4:5169727-5173360 FORWARDmoderately similar to ( 355) loc_os03g49770 12003.m09975 protein oxysterol-binding protein 1, putative, expressed HVSMEi0014B20f Hordeum vulgare 20 DAP spike EST library HVcDNA0010 (20 DAP) Hordeum vulgare …	31,4	scaffold974091	HVSMEi0014B20f		31796	12540	7638	x	x	x
A_13_P140025	TA36155_4513	TA36155_4513	2.77468	0.584823	0.797927	-0.043968	2.14589	1.93279	7.95898e-06	6.9696e-05	10.8576	21.5656	Co-factor and vitamine metabolism	highly similar to ( 812) AT5G20990 | Symbols: B73, SIR4, CNX, CHL6, CNX1 | B73; molybdenum ion binding | chr5:7128737-7133397 REVERSEhighly similar to ( 672) loc_os04g56620 12004.m101683 protein molybdopterin biosynthesis CNX1 protein, putative, expressed no original description	18	scaffold426677	AF268595	MER279522	39042	6754	21227	x	x	x
A_13_P022436	BF626495	BF626495	-2.38454	-0.818998	-1.22357	0.619727	-0.945818	-0.54125	1.78976e-06	2.38254e-05	9.70154	27.717	development.late embryogenesis abundant	HVSMEa0018I23f Hordeum vulgare seedling shoot EST library HVcDNA0001 (Cold stress) Hordeum vulgare subsp. vulgare cDNA clone HVSMEa0018I23f, mRNA sequence	33,2	scaffold469110	HVSMEa0003H22f2					x	x	x
A_13_P152670	TA40291_4513	TA40291_4513	-2.5924	-1.50364	-1.71093	0.848802	-0.239955	-0.032668	2.22517e-10	1.23512e-07	7.05747	112.344	development.late embryogenesis abundant	no original description	33,2	scaffold879845	EBro08_SQ007_I15					x	x	x
A_13_P316932	BF625599	BF625599	-2.66942	-1.69077	-1.88761	0.870346	-0.108304	0.0885321	3.26236e-10	1.56228e-07	7.11765	106.082	development.late embryogenesis abundant	HVSMEa0011M14f Hordeum vulgare seedling shoot EST library HVcDNA0001 (Cold stress) Hordeum vulgare subsp. vulgare cDNA clone HVSMEa0011M14f, mRNA sequence	33,2	scaffold879845	HVSMEa0011M14f					x	x	x
A_13_P023296	BF263328	BF263328	-2.09633	-0.295731	-0.50934	-0.37711	-2.17771	-1.9641	0.00038861	0.00129059	10.8869	10.5653	development.unspecified	moderately similar to ( 273) AT1G11430 | Symbols: | plastid developmental protein DAG, putative | chr1:3847273-3848938 FORWARDmoderately similar to ( 270) DAG_ANTMA DAG protein, chloroplast precursor - Antirrhinum majus (Garden snapdragon)moderately similar to ( 305) loc_os08g04450 12008.m080079 protein DAG protein, chloroplast precursor, putative, expressed HV_CEa0006H09f Hordeum vulgare seedlin…	33,99	scaffold67234	HVSMEb0019A12f		38735	1676	34209	x	x	x
A_13_P044026	BF261340	BF261340	3.26074	1.15615	2.01388	0.255533	2.36012	1.50239	3.51153e-09	4.69922e-07	8.56244	74.0757	development.unspecified	moderately similar to ( 203) AT3G14770 | Symbols: | nodulin MtN3 family protein | chr3:4957787-4959202 REVERSEmoderately similar to ( 297) loc_os01g36070 12001.m09904 protein mtN3 protein-like, putative, expressed HV_CEa0001A11f Hordeum vulgare seedling green leaf EST library HVcDNA0004 (Blumeria challenged) Hordeum vulgare subsp. vulgare cDNA clone HV_CEa0001A11f, mRNA sequence	33,99	scaffold34526	HB04C04r		34251	8619	11041	x	x		x
A_13_P046631	BE421131	BE421131	-2.34638	-0.301725	-0.490421	0.0493037	-1.99535	-1.80666	0.0013942	0.0035462	11.0084	8.09733	development.unspecified	moderately similar to ( 282) AT2G33430 | Symbols: DAL1, DAL | DAL1 (DIFFERENTIATION AND GREENING-LIKE 1) | chr2:14162732-14164729 FORWARDweakly similar to ( 142) DAG_ANTMA DAG protein, chloroplast precursor - Antirrhinum majus (Garden snapdragon)moderately similar to ( 304) loc_os04g51280 12004.m10024 protein DAG protein, chloroplast precursor, putative, expressed HWM006.B04 ITEC HWM Barley Leaf …	33,99	scaffold845589	bah36l18		16917	11418	29680	x	x	x
A_13_P076841	AK248354	AK248354	2.07828	0.361819	0.857932	-0.26635	1.45011	0.953994	2.73241e-05	0.000175154	10.7753	17.391	development.unspecified	highly similar to ( 643) AT2G39210 | Symbols: | nodulin family protein | chr2:16366287-16368231 REVERSEhighly similar to ( 921) loc_os07g09010 12007.m05357 protein nitrate and chloride transporter, putative, expressed Hordeum vulgare subsp. vulgare cDNA clone: FLbaf82h02, mRNA sequence	33,99	scaffold952876	HI10L17r		12920	3787	5636	x	x	x
A_13_P112800	TA28123_4513	TA28123_4513	3.71889	0.617596	1.55283	0.52474	3.62604	2.6908	4.55868e-09	5.38717e-07	11.3561	71.185	development.unspecified	weakly similar to ( 110) AT4G24220 | Symbols: VEP1, AWI31 | VEP1 (VEIN PATTERNING 1); binding / catalytic | chr4:12565219-12566474 FORWARDweakly similar to ( 167) loc_os03g32170 12003.m08461 protein progesterone 5-beta-reductase, putative, expressed no original description	33,99	scaffold110305	rbags20f18		1353		33812	x	x	x
A_13_P114185	TA28627_4513	TA28627_4513	-2.38854	-0.157583	-0.334766	-0.814929	-3.04588	-2.8687	3.41676e-05	0.000206912	10.5738	16.7108	development.unspecified	weakly similar to ( 106) AT2G33830 | Symbols: | dormancy/auxin associated family protein | chr2:14309768-14310286 REVERSEweakly similar to ( 105) 12KD_FRAAN Auxin-repressed 12.5 kDa protein - Fragaria ananassa (Strawberry)weakly similar to ( 142) loc_os11g44810 12011.m28867 protein auxin-repressed 12.5 kDa protein, putative, expressed no original description	33,99	scaffold960698	HU06C09r		39551	27865	9941	x	x	x
A_13_P132955	TA34052_4513	TA34052_4513	2.806	1.78109	1.64758	-0.781129	0.243777	0.377287	0.000158606	0.000648091	9.27422	12.5855	development.unspecified	moderately similar to ( 276) RIP2_ORYSA Putative ripening-related protein 2 precursor - Oryza sativa (Rice)moderately similar to ( 276) loc_os02g42450 12002.m09280 protein ripening-related protein 2 precursor, putative, expressed no original description	33,99	scaffold596314	HT11A03r					x	x	x
A_13_P148260	TA38778_4513	TA38778_4513	2.16797	-0.0277057	0.325291	0.0454666	2.24114	1.88814	1.16202e-06	1.80336e-05	9.11462	29.7593	development.unspecified	very weakly similar to (85.1) AT2G17840 | Symbols: ERD7 | ERD7 (EARLY-RESPONSIVE TO DEHYDRATION 7) | chr2:7755923-7757798 REVERSEweakly similar to ( 106) loc_os06g50330 12006.m09557 protein senescence-associated protein 12, putative, expressed no original description	33,99	scaffold526258	HT12L16u		16966	27373	3007	x	x	x
A_13_P148360	TA38808_4513	TA38808_4513	-2.69868	-0.605463	-1.42996	-1.51759	-3.61081	-2.78631	7.59089e-05	0.000375519	11.4274	14.4524	development.unspecified	very weakly similar to (87.4) AT2G17850 | Symbols: | FUNCTIONS IN: molecular_function unknown; INVOLVED IN: aging; LOCATED IN: endomembrane system; EXPRESSED IN: 9 plant structures; EXPRESSED DURING: 9 growth stages; CONTAINS InterPro DOMAIN/s: Rhodanese-like (InterPro:IPR001763); BEST Arabidopsis thaliana protein match is: unknown protein (TAIR:AT5G66170.2); Has 1960 Blast hits to 1954 proteins …	33,99	scaffold462204	fbart12h11		616	17077		x	x	x
A_13_P153595	TA40598_4513	TA40598_4513	2.75305	0.385294	0.307871	-0.487429	1.88032	1.95775	2.14919e-05	0.000146455	7.68484	18.1465	development.unspecified	weakly similar to ( 152) AT1G70670 | Symbols: | caleosin-related family protein | chr1:26644830-26645970 FORWARDmoderately similar to ( 206) loc_os02g50140 12002.m10048 protein ABA-induced protein, putative, expressed no original description	33,99	scaffold968110	HA18I18r			9777	21541	x	x	x
A_13_P176320	TA48506_4513	TA48506_4513	2.44484	0.645534	1.68852	0.784726	2.58403	1.54104	1.80652e-08	1.17053e-06	10.8807	57.6162	development.unspecified	weakly similar to ( 176) AT2G25660 | Symbols: emb2410 | emb2410 (embryo defective 2410) | chr2:10916456-10927390 REVERSEweakly similar to ( 185) loc_os01g08420 12001.m97486 protein EMB2410, putative, expressed no original description	33,99	scaffold968235	basd11j02		19060	18819	9735	x	x	x
A_13_P212219	TA37784_4513	TA37784_4513	2.58233	0.734987	1.44044	0.226484	2.07382	1.36837	6.45964e-06	5.99862e-05	13.622	22.3485	development.unspecified	very weakly similar to (95.5) loc_os06g10750 12006.m05792 protein nodulin protein, putative, expressed no original description	33,99	scaffold924734	HVSMEk0011E19f		34714	4464	35166	x	x	x
A_13_P225589	AL501907	AL501907	2.0767	-0.0569428	0.0838338	0.323775	2.45742	2.31664	1.01264e-06	1.62807e-05	7.89457	30.4372	development.unspecified	very weakly similar to (93.6) AT1G23250 | Symbols: | calcium ion binding | chr1:8255233-8256770 REVERSEweakly similar to ( 138) loc_os03g12230 12003.m101244 protein caleosin, putative, expressed AL501907 Hordeum vulgare Barke roots Hordeum vulgare subsp. vulgare cDNA clone HW05M17 3', mRNA sequence	33,99	scaffold372926	HM05D09w		26461	7213	34195	x	x	x
A_13_P232879	AL509637	AL509637	3.18017	0.00333696	0.258487	0.044257	3.22109	2.96594	1.29099e-07	4.20397e-06	6.90068	42.3737	development.unspecified	weakly similar to ( 123) AT1G70680 | Symbols: | caleosin-related family protein | chr1:26647341-26648541 FORWARDweakly similar to ( 142) loc_os06g14370 12006.m32034 protein ABA-induced protein, putative, expressed AL509637 Hordeum vulgare Barke developing caryopsis (3.-15.DAP) Hordeum vulgare subsp. vulgare cDNA clone HY02G19 3', mRNA sequence	33,99	scaffold352426	HY02G19u			19289	22578	x	x	x
A_13_P340562	TA31192_4513	TA31192_4513	2.0906	0.64357	0.455723	-0.165782	1.28125	1.4691	9.2735e-05	0.000434299	8.81829	13.9255	development.unspecified	weakly similar to ( 196) AT1G18100 | Symbols: E12A11 | E12A11; phosphatidylethanolamine binding | chr1:6228049-6230110 REVERSEweakly similar to ( 137) CET1_TOBAC CEN-like protein 1 - Nicotiana tabacum (Common tobacco)moderately similar to ( 255) loc_os06g30370 12006.m07580 protein OsMFT1 - Rice MFT-Like1 homogous to Arabidopsis Mother of FT and TFL1 gene, expressed no original description	33,99	C249947621	S0001100021F05F1	MER109380			7960	x	x	x
A_13_P398761	TA40076_4513	TA40076_4513	-2.38959	-0.382081	-0.997954	-0.195225	-2.20273	-1.58686	0.000546262	0.00168133	12.8448	9.86303	development.unspecified	weakly similar to ( 130) AT3G47650 | Symbols: | bundle-sheath defective protein 2 family / bsd2 family | chr3:17569576-17570262 FORWARDweakly similar to ( 183) loc_os06g22690 12006.m32073 protein bundle sheath defective protein 2, putative, expressed no original description	33,99	scaffold594434	basd22p23		24421	7130	4320	x	x	x
A_13_P430931	BQ740132	BQ740132	2.10162	-0.00528107	0.425522	0.273924	2.38083	1.95002	5.59465e-07	1.10217e-05	7.32201	33.5194	development.unspecified	weakly similar to ( 141) AT2G33380 | Symbols: RD20 | RD20 (RESPONSIVE TO DESSICATION 20); calcium ion binding | chr2:14144984-14146374 REVERSEmoderately similar to ( 216) loc_os03g12230 12003.m101244 protein caleosin, putative, expressed HC108H07 HC Hordeum vulgare subsp. vulgare cDNA clone HC108H07 similar to NP_180896.1| (NM_128898) putative calcium-binding EF-hand protein [Arabidopsis thaliana…	33,99	scaffold372926	fbart38c06		26461	7213	34195	x	x	x
A_13_P580234	TA48356_4513	TA48356_4513	6.58288	1.50806	4.40744	0.0955102	5.17034	2.27096	7.70306e-10	2.35165e-07	8.42888	93.222	development.unspecified	weakly similar to ( 133) AT1G44800 | Symbols: | nodulin MtN21 family protein | chr1:16914342-16916858 REVERSEmoderately similar to ( 205) loc_os02g52930 12002.m10323 protein nodulin protein, putative, expressed no original description	33,99	scaffold543482	rbart43h08				17875	x	x		x
A_13_P015856	EX598032	EX598032	2.95721	1.4329	1.73166	0.204032	1.72834	1.42958	2.21692e-07	6.01963e-06	10.3946	38.8885	DNA.synthesis/chromatin structure	weakly similar to ( 130) AT1G71710 | Symbols: | inositol polyphosphate 5-phosphatase, putative | chr1:26973796-26976774 REVERSEweakly similar to ( 162) loc_os05g45900 12005.m08715 protein inositol or phosphatidylinositol phosphatase/ inositol-polyphosphate 5-phosphatase, putative, expressed HDP11F05w HDP Hordeum vulgare subsp. vulgare cDNA clone HDP11F05, mRNA sequence	28,1	scaffold102063	baal23b16		23892	3361	37323	x	x	x
A_13_P020336	AK248565	AK248565	2.60509	0.532411	0.974868	0.269553	2.34223	1.89977	1.46541e-06	2.11399e-05	7.88487	28.6466	DNA.synthesis/chromatin structure	moderately similar to ( 431) AT1G11190 | Symbols: BFN1, ENDO1 | BFN1 (BIFUNCTIONAL NUCLEASE I); T/G mismatch-specific endonuclease/ endoribonuclease, producing 5'-phosphomonoesters / nucleic acid binding / single-stranded DNA specific endodeoxyribonuclease | chr1:3750338-3752696 REVERSEmoderately similar to ( 359) loc_os04g54390 12004.m10330 protein nuclease PA3, putative, expressed Hordeum vulga…	28,1	scaffold898822	rbaal4d06			2230	9511	x	x	x
A_13_P129820	TA33216_4513	TA33216_4513	3.69407	3.20129	3.38481	-0.0482255	0.444556	0.261031	3.577e-08	1.79386e-06	10.4114	51.8238	DNA.synthesis/chromatin structure	weakly similar to ( 196) AT4G21585 | Symbols: ENDO4 | ENDO4 (endonuclease 4); T/G mismatch-specific endonuclease/ endonuclease/ nucleic acid binding / single-stranded DNA specific endodeoxyribonuclease | chr4:11477988-11479953 FORWARDmoderately similar to ( 285) loc_os04g55850 12004.m35489 protein nuclease PA3, putative, expressed no original description	28,1	scaffold129134	D83178		31980	19672	28456	x
A_13_P161595	TA43307_4513	TA43307_4513	-2.04927	-0.495822	-1.16281	-0.457659	-2.01111	-1.34413	1.24373e-05	9.70235e-05	11.3762	19.9684	DNA.synthesis/chromatin structure	moderately similar to ( 249) AT3G20540 | Symbols: POLGAMMA1 | POLGAMMA1 (polymerase gamma 1); 3'-5' exonuclease/ DNA binding / DNA-directed DNA polymerase/ nucleic acid binding | chr3:7168261-7173357 FORWARDmoderately similar to ( 289) loc_os04g54500 12004.m10341 protein 3-5 exonuclease/ DNA binding protein, putative, expressed no original description	28,1	scaffold153725	UCRHV18_03cd11_b1		941	21864	9919	x	x	x
A_13_P163910	TA44117_4513	TA44117_4513	-2.03568	-0.618943	-1.60574	-0.107467	-1.5242	-0.5374	0.000233839	0.000875124	9.03466	11.6785	DNA.synthesis/chromatin structure	moderately similar to ( 214) AT3G06980 | Symbols: | DEAD/DEAH box helicase, putative | chr3:2201531-2204662 FORWARDmoderately similar to ( 261) loc_os03g01830 12003.m05727 protein DEAD/DEAH box helicase, putative, expressed no original description	28,1	scaffold96485	rbags20b14		39908	12025	21959	x	x	x
A_13_P116520	TA29639_4513	TA29639_4513	3.56734	0.213936	1.46481	0.260713	3.61412	2.36325	1.28638e-07	4.19457e-06	9.2162	42.3976	DNA.synthesis/chromatin structure.histone	weakly similar to ( 174) AT5G59910 | Symbols: HTB4 | HTB4; DNA binding | chr5:24127206-24127658 FORWARDweakly similar to ( 175) H2B5_MAIZE Histone H2B.5 (H2B) - Zea mays (Maize)weakly similar to ( 176) loc_os01g62230 12001.m12346 protein histone H2B.4, putative, expressed no original description	28.1.3	scaffold13687	HM08F18w		367	26380	7759	x	x	x
A_13_P444328	TA29614_4513	TA29614_4513	2.90049	0.703249	1.8213	0.103475	2.30071	1.18266	2.0887e-06	2.64039e-05	8.34162	27.0171	DNA.synthesis/chromatin structure.histone	weakly similar to ( 173) AT5G22880 | Symbols: H2B, HTB2 | HTB2; DNA binding | chr5:7652130-7652567 REVERSEweakly similar to ( 181) H2B1_WHEAT Histone H2B.1 - Triticum aestivum (Wheat)weakly similar to ( 179) loc_os05g49860 12005.m09056 protein histone H2B.2, putative, expressed no original description	28.1.3	scaffold977638	HA03I03r		361	26379	7759	x	x	x
A_13_P486500	BI950586	BI950586	-3.77643	-2.25604	-2.78732	-1.98069	-3.50108	-2.9698	3.42439e-09	4.67228e-07	10.7355	74.3598	fermentation.PDC	weakly similar to ( 152) AT5G01320 | Symbols: | pyruvate decarboxylase, putative | chr5:129484-131625 REVERSEweakly similar to ( 159) PDC1_MAIZE Pyruvate decarboxylase isozyme 1 (EC 4.1.1.1) (PDC) - Zea mays (Maize)weakly similar to ( 166) loc_os01g06660 12001.m150484 protein pyruvate decarboxylase isozyme 1, putative, expressed HVSMEl0021H24f Hordeum vulgare spike EST library HVcDNA0012 (Fusariu…	5,2	scaffold176779	HVSMEl0021H24f		26848	3405	14251	x
A_13_P404170	TA33806_4513	TA33806_4513	2.48241	0.690665	1.46474	0.0940891	1.88584	1.11177	8.75692e-09	8.01012e-07	11.1863	64.4148	gluconeogenesis / glyoxylate cycle.citrate synthase	highly similar to ( 759) AT2G42790 | Symbols: CSY3 | CSY3 (citrate synthase 3); citrate (SI)-synthase | chr2:17803132-17805991 REVERSEhighly similar to ( 753) CYSZ_CUCMA Citrate synthase, glyoxysomal precursor (EC 2.3.3.1) (GCS) - Cucurbita maxima (Pumpkin) (Winter squash)highly similar to ( 832) loc_os02g13840 12002.m06630 protein citrate synthase, glyoxysomal precursor, putative, expressed no o…	6,1	scaffold571255	HV08K10r	MER271066	37592	16257	14433	x	x	x
A_13_P014696	AK252018	AK252018	8.76061	5.04202	8.97159	1.9881	5.70669	1.77712	1.5632e-09	3.13072e-07	11.7723	83.7663	gluconeogenesis / glyoxylate cycle.isocitrate lyase	highly similar to ( 851) AT3G21720 | Symbols: ICL | ICL (ISOCITRATE LYASE); catalytic/ isocitrate lyase | chr3:7652789-7655873 REVERSEhighly similar to ( 885) ACEA_GOSHI Isocitrate lyase (EC 4.1.3.1) (Isocitrase) (Isocitratase) (ICL) - Gossypium hirsutum (Upland cotton)highly similar to ( 984) loc_os07g34520 12007.m29200 protein isocitrate lyase, putative, expressed Hordeum vulgare subsp. vulgare…	6,9	scaffold177781	rbasd1h22					x
A_13_P135625	TA34792_4513	TA34792_4513	2.11579	0.403286	0.68995	-0.337112	1.37539	1.08873	1.10727e-05	8.86072e-05	9.48171	20.3744	gluconeogenesis / glyoxylate cycle.Malate DH	highly similar to ( 561) AT5G09660 | Symbols: PMDH2 | PMDH2 (peroxisomal NAD-malate dehydrogenase 2); malate dehydrogenase | chr5:2993691-2995551 REVERSEhighly similar to ( 648) MDHG_ORYSA Malate dehydrogenase, glyoxysomal precursor (EC 1.1.1.37) - Oryza sativa (Rice)highly similar to ( 648) loc_os12g43630 12012.m26992 protein malate dehydrogenase, glyoxysomal precursor, putative, expressed no or…	6,3	scaffold970508	basd23c06		22448	10967	27707	x	x	x
A_13_P135525	TA34757_4513	TA34757_4513	-2.06374	0.0324978	-0.818082	0.20102	-1.89522	-1.04464	0.0205723	0.0331248	13.9745	4.14327	glycolysis.cytosolic branch.aldolase	highly similar to ( 574) AT4G26530 | Symbols: | fructose-bisphosphate aldolase, putative | chr4:13391566-13392937 FORWARDhighly similar to ( 561) ALF1_PEA Fructose-bisphosphate aldolase, cytoplasmic isozyme 1 (EC 4.1.2.13) - Pisum sativum (Garden pea)highly similar to ( 623) loc_os06g40640 12006.m091735 protein fructose-bisphosphate aldolase, cytoplasmic isozyme 1, putative, expressed no original…	4.1.10	scaffold587825	HO37H20S		10477	21028	32146	x	x	x
A_13_P468118	CA009796	CA009796	4.86742	2.91281	3.2292	0.766735	2.72134	2.40495	1.28014e-06	1.92637e-05	8.59316	29.2904	glycolysis.cytosolic branch.glyceraldehyde 3-phosphate dehydrogenase (GAP-DH)	weakly similar to ( 161) AT3G04120 | Symbols: GAPC, GAPC-1, GAPC1 | GAPC1 (GLYCERALDEHYDE-3-PHOSPHATE DEHYDROGENASE C SUBUNIT 1); glyceraldehyde-3-phosphate dehydrogenase (phosphorylating)/ glyceraldehyde-3-phosphate dehydrogenase | chr3:1081077-1083131 FORWARDweakly similar to ( 164) G3PC_MESCR Glyceraldehyde-3-phosphate dehydrogenase, cytosolic (EC 1.2.1.12) - Mesembryanthemum crystallinum (Com…	4.1.8				31848	12565	33327	x
A_13_P110140	BF064956	BF064956	2.18099	0.392557	0.496164	0.0338623	1.82229	1.71868	4.16578e-06	4.33308e-05	7.05656	24.0726	glycolysis.unclear/dually targeted.phosphoglycerate mutase	very weakly similar to (97.4) AT1G22170 | Symbols: | phosphoglycerate/bisphosphoglycerate mutase family protein | chr1:7826603-7828055 FORWARDweakly similar to ( 110) loc_os02g51590 12002.m33276 protein 2,3-bisphosphoglycerate-dependent phosphoglycerate mutase, putative, expressed HV_CEb0022C03f Hordeum vulgare seedling green leaf EST library HVcDNA0005 (Blumeria challenged) Hordeum vulgare subsp…	4.3.12	scaffold978923	HV_CEb0022C03f			28144	3215	x	x	x
A_13_P031411	BM816702	BM816702	2.02467	1.17317	1.99486	0.756519	1.60802	0.786326	1.83079e-09	3.21534e-07	12.1038	81.7841	hormone metabolism.abscisic acid.induced-regulated-responsive-activated	weakly similar to ( 191) AT2G22475 | Symbols: GEM | GEM (GL2-EXPRESSION MODULATOR) | chr2:9541523-9544778 FORWARDmoderately similar to ( 271) loc_os07g42890 12007.m29269 protein FIP1, putative, expressed HB01G02_T3.ab1 HB Hordeum vulgare subsp. vulgare cDNA clone HB01G02_T3.ab1 similar to (AF174428) FH protein interacting protein FIP1 [Arabidopsis thaliana], mRNA sequence	17.1.3	scaffold734049	HVSMEb0005L18f2		38069	11637	1209	x	x	x
A_13_P161955	TA43446_4513	TA43446_4513	3.62462	1.15851	1.74045	0.29394	2.76004	2.1781	5.29176e-08	2.31614e-06	8.69968	48.7521	hormone metabolism.abscisic acid.synthesis-degradation	weakly similar to ( 148) AT2G36020 | Symbols: HVA22J | HVA22J (HVA22-LIKE PROTEIN J) | chr2:15123424-15125140 REVERSEmoderately similar to ( 331) loc_os12g06180 12012.m04609 protein pathogenicity protein PATH531-like protein, putative, expressed no original description	17.1.1	scaffold690957	UCRHV18_01da02_b1		39852		15967	x	x	x
A_13_P447633	TA37566_4513	TA37566_4513	2.01749	0.530076	1.3259	0.574032	2.06145	1.26563	4.8028e-09	5.50699e-07	12.6731	70.6202	hormone metabolism.abscisic acid.synthesis-degradation	highly similar to ( 808) AT4G34890 | Symbols: ATXDH1, XDH1 | XDH1 (XANTHINE DEHYDROGENASE 1); xanthine dehydrogenase | chr4:16618736-16624983 REVERSEmoderately similar to ( 259) ALDO2_ORYSA Probable aldehyde oxidase 2 (EC 1.2.3.1) (AO-2) - Oryza sativa (Rice)highly similar to ( 924) loc_os03g31550 12003.m34889 protein xanthine dehydrogenase/oxidase, putative, expressed no original description	17.1.1	C249812581	rbaak21i01	MER176585	30384	16361	8386	x	x	x
A_13_P297012	BF261962	BF261962	-3.43254	-0.289101	-0.0204961	-0.427712	-3.57115	-3.83976	0.00267158	0.00605943	14.2839	7.00238	hormone metabolism.abscisic acid.synthesis-degradation.synthesis.9-cis-epoxycarotenoid dioxygenase	very weakly similar to (93.6) AT4G19170 | Symbols: NCED4 | NCED4 (NINE-CIS-EPOXYCAROTENOID DIOXYGENASE 4) | chr4:10481835-10483622 FORWARDweakly similar to ( 121) loc_os02g47510 12002.m09785 protein carotenoid cleavage dioxygenase 1, putative, expressed HV_CEa0002L03f Hordeum vulgare seedling green leaf EST library HVcDNA0004 (Blumeria challenged) Hordeum vulgare subsp. vulgare cDNA clone HV_CEa0…	17.1.1.1.10	scaffold198500	baal1p06		40455	5000	11744	x	x	x
A_13_P116205	BE420577	BE420577	2.17319	0.787144	2.24403	-0.0868983	1.29915	-0.15774	2.47361e-07	6.40649e-06	12.0661	38.2149	hormone metabolism.auxin.induced-regulated-responsive-activated	weakly similar to ( 108) AT4G27450 | Symbols: | unknown protein | chr4:13727665-13728683 REVERSEvery weakly similar to (87.8) loc_os03g53270 12003.m35408 protein stem-specific protein TSJT1, putative, expressedPRK07003 VAR1 PRK07735 rne COG2268 HWM000.D02 ITEC HWM Barley Leaf Library Hordeum vulgare subsp. vulgare cDNA clone HWM000.D02, mRNA sequence	17.2.3	scaffold44901	HX09J06w	MER038019	20594	28453	5213	x	x		x
A_13_P034351	LOC548127	AF362472	3.99992	1.13926	2.46816	0.257347	3.118	1.78911	6.29706e-08	2.61528e-06	7.85023	47.4428	hormone metabolism.cytokinin.synthesis-degradation	weakly similar to ( 152) AT1G75450 | Symbols: CKX5, ATCKX5, ATCKX6 | CKX5 (CYTOKININ OXIDASE 5); cytokinin dehydrogenase | chr1:28315248-28318064 REVERSEmoderately similar to ( 226) CKX1_MAIZE Cytokinin dehydrogenase 1 precursor (EC 1.5.99.12) (Cytokinin oxidase 1) (CKO 1) (COX 1) (ZmCKX1) - Zea mays (Maize)moderately similar to ( 225) loc_os01g09260 12001.m07551 protein cytokinin dehydrogenase 1…	17.4.1	scaffold371721	AF362472			15351	4586	x	x		x
A_13_P091650	BQ462284	BQ462284	4.36731	1.15263	2.13666	0.122206	3.33689	2.35286	3.07835e-07	7.41446e-06	7.85188	36.9018	hormone metabolism.cytokinin.synthesis-degradation	weakly similar to ( 116) AT2G19500 | Symbols: CKX2, ATCKX2 | CKX2 (CYTOKININ OXIDASE 2); amine oxidase/ cytokinin dehydrogenase | chr2:8444311-8447301 REVERSEweakly similar to ( 157) CKX1_MAIZE Cytokinin dehydrogenase 1 precursor (EC 1.5.99.12) (Cytokinin oxidase 1) (CKO 1) (COX 1) (ZmCKX1) - Zea mays (Maize)weakly similar to ( 164) loc_os01g09260 12001.m07551 protein cytokinin dehydrogenase 1 pr…	17.4.1	scaffold371721	HD01M20T			15351	4586	x	x		x
A_13_P191604	TA53579_4513	TA53579_4513	3.23305	0.620417	1.20864	-0.276929	2.33571	1.74748	1.90122e-07	5.39924e-06	8.10342	39.8511	hormone metabolism.cytokinin.synthesis-degradation	very weakly similar to (82.0) AT2G41510 | Symbols: ATCKX1, CKX1 | CKX1 (CYTOKININ OXIDASE/DEHYDROGENASE 1); cytokinin dehydrogenase | chr2:17314626-17316861 FORWARDweakly similar to ( 110) loc_os01g71310 12001.m13174 protein cytokinin dehydrogenase 1 precursor, putative, expressed no original description	17.4.1	scaffold963060	bah51l23		43331	24668		x	x	x
A_13_P031086	BE196424	BE196424	2.16632	-0.341672	0.0749809	-0.548199	1.95979	1.54314	0.000360408	0.00122016	7.81793	10.7254	hormone metabolism.ethylene.induced-regulated-responsive-activated	weakly similar to ( 127) AT1G05710 | Symbols: | ethylene-responsive protein, putative | chr1:1716198-1717023 FORWARDweakly similar to ( 184) loc_os04g41570 12004.m101563 protein ER33 protein, putative, expressed HVSMEh0092E05f Hordeum vulgare 5-45 DAP spike EST library HVcDNA0009 (5 to 45 DAP) Hordeum vulgare subsp. vulgare cDNA clone HVSMEh0092E05f, mRNA sequence	17.5.3	scaffold396093	HVSMEh0092E05f					x	x	x
A_13_P466403	CA006307	CA006307	2.21232	-0.33884	0.225483	-0.472499	2.07866	1.51434	0.000717918	0.00208987	8.55105	9.32359	hormone metabolism.ethylene.induced-regulated-responsive-activated	very weakly similar to (85.9) loc_os04g41570 12004.m101563 protein ER33 protein, putative, expressed HU14J10u HU Hordeum vulgare subsp. vulgare cDNA clone HU14J10 3-PRIME, mRNA sequence	17.5.3	scaffold396093	HU14J10u					x	x	x
A_13_P104720	EX577310	EX577310	2.97228	0.99098	1.60838	-0.172235	1.80906	1.19166	7.49645e-08	2.93407e-06	9.61355	46.1629	hormone metabolism.ethylene.synthesis-degradation	moderately similar to ( 244) AT4G16330 | Symbols: | oxidoreductase/ oxidoreductase, acting on paired donors, with incorporation or reduction of molecular oxygen, 2-oxoglutarate as one donor, and incorporation of one atom each of oxygen into both donors | chr4:9226298-9227235 REVERSEweakly similar to ( 137) FLS_PETHY Flavonol synthase/flavanone 3-hydroxylase (EC 1.14.11.23) (EC 1.14.11.9) (FLS) - …	17.5.1	scaffold949260	S0000800119A02F1		25033	27516	3954	x	x	x
A_13_P166020	TA44833_4513	TA44833_4513	3.48317	1.26122	2.24539	0.591125	2.81308	1.8289	1.50834e-07	4.6327e-06	10.6303	41.3427	hormone metabolism.ethylene.synthesis-degradation	moderately similar to ( 238) AT1G78440 | Symbols: ATGA2OX1 | ATGA2OX1 (gibberellin 2-oxidase 1); gibberellin 2-beta-dioxygenase | chr1:29511772-29512990 REVERSEmoderately similar to ( 230) G2OX1_PEA Gibberellin 2-beta-dioxygenase 1 (EC 1.14.11.13) (Gibberellin 2-beta-hydroxylase 1) (Gibberellin 2-oxidase 1) (GA 2-oxidase 1) (Protein SLENDER) - Pisum sativum (Garden pea)moderately similar to ( 352…	17.5.1	scaffold184524	HB21M01r		12691	24962	17823	x	x		x
A_13_P444548	BU983076	BU983076	2.47695	1.21483	2.3691	0.108459	1.37058	0.216306	1.67086e-09	3.1562e-07	12.675	82.9253	hormone metabolism.ethylene.synthesis-degradation	very weakly similar to (81.3) AT1G17010 | Symbols: | oxidoreductase, 2OG-Fe(II) oxygenase family protein | chr1:5817667-5819183 FORWARDweakly similar to ( 184) loc_os08g37456 12008.m080186 protein flavonol synthase/flavanone 3-hydroxylase, putative, expressed HA28H16r HA Hordeum vulgare subsp. vulgare cDNA clone HA28H16 5-PRIME, mRNA sequence	17.5.1	scaffold702252	HA28H16r		25413	18263		x	x		x
A_13_P467973	CA009447	CA009447	2.48796	-0.89692	-0.31311	-0.911825	2.47305	1.88924	2.80533e-05	0.000178703	7.09705	17.3097	hormone metabolism.ethylene.synthesis-degradation	weakly similar to ( 145) AT4G25310 | Symbols: | oxidoreductase, 2OG-Fe(II) oxygenase family protein | chr4:12949753-12951138 FORWARDvery weakly similar to (91.3) ACCO1_ORYSA 1-aminocyclopropane-1-carboxylate oxidase 1 (EC 1.14.17.4) (ACC oxidase 1) (Ethylene-forming enzyme) (EFE) - Oryza sativa (Rice)moderately similar to ( 209) loc_os03g63900 12003.m11259 protein 1-aminocyclopropane-1-carboxylat…	17.5.1	scaffold339457	HU14C11r					x	x	x
A_13_P563194	TC174319	TC174319	2.22534	1.04482	1.69136	0.87728	2.0578	1.41127	8.37592e-07	1.45359e-05	10.1106	31.3945	hormone metabolism.ethylene.synthesis-degradation	weakly similar to ( 182) AT5G08640 | Symbols: FLS | FLS (FLAVONOL SYNTHASE); flavonol synthase | chr5:2804009-2805175 FORWARDmoderately similar to ( 216) FLS_PETHY Flavonol synthase/flavanone 3-hydroxylase (EC 1.14.11.23) (EC 1.14.11.9) (FLS) - Petunia hybrida (Petunia)moderately similar to ( 247) loc_os02g52840 12002.m10314 protein flavonol synthase/flavanone 3-hydroxylase, putative, expressed n…	17.5.1	scaffold245801	S0001100027A04F1			20006	18603	x	x	x
A_13_P170150	TA46302_4513	TA46302_4513	4.03541	1.20058	2.14723	0.397293	3.23212	2.28548	1.78181e-07	5.17322e-06	10.0262	40.264	hormone metabolism.ethylene.synthesis-degradation.1-aminocyclopropane-1-carboxylate oxidase	weakly similar to ( 159) AT1G12010 | Symbols: | 1-aminocyclopropane-1-carboxylate oxidase, putative / ACC oxidase, putative | chr1:4056274-4057670 FORWARDweakly similar to ( 168) ACCO_ACTCH 1-aminocyclopropane-1-carboxylate oxidase (EC 1.14.17.4) (ACC oxidase) (Ethylene-forming enzyme) (EFE) - Actinidia chinensis (Kiwi) (Yangtao)weakly similar to ( 189) loc_os02g53180 12002.m33892 protein 1-amino…	17.5.1.2	scaffold691116	HM10I08r		39228	470		x	x		x
A_13_P190909	TA53412_4513	TA53412_4513	-3.48	-1.27785	-1.62361	-0.851492	-3.05364	-2.70788	3.11705e-05	0.000193759	11.5322	16.9875	hormone metabolism.gibberelin.signal transduction	very weakly similar to (93.2) AT5G23530 | Symbols: AtCXE18 | AtCXE18 (Arabidopsis thaliana carboxyesterase 18); carboxylesterase | chr5:7933366-7934373 REVERSEmoderately similar to ( 206) loc_os06g20200 12006.m06677 protein gibberellin receptor GID1L2, putative, expressed no original description	17.6.2	scaffold162613	HM06M13w	MER034845	4710	29247		x	x	x
A_13_P027756	13-hpl	AJ318870	-2.37076	-0.418417	-1.33241	-1.08379	-3.03613	-2.12214	0.00025955	0.00094665	11.6677	11.4432	hormone metabolism.jasmonate.synthesis-degradation.allene oxidase synthase	moderately similar to ( 348) AT4G15440 | Symbols: HPL1, CYP74B2 | HPL1 (HYDROPEROXIDE LYASE 1); electron carrier/ heme binding / iron ion binding / monooxygenase | chr4:8835869-8838462 FORWARDmoderately similar to ( 308) C74A1_ORYSA Cytochrome P450 74A1, chloroplast precursor (EC 4.2.1.92) (Allene oxide synthase 1) (Hydroperoxide dehydrase 1) - Oryza sativa (Rice)highly similar to ( 651) loc_os02…	17.7.1.3	scaffold855316	HK06H18r					x	x	x
A_13_P121990	TA31330_4513	TA31330_4513	-3.24796	-1.85437	-3.87985	-1.8209	-3.21449	-1.18901	0.000261955	0.000952609	10.0951	11.4226	hormone metabolism.jasmonate.synthesis-degradation.lipoxygenase	moderately similar to ( 281) AT3G45140 | Symbols: LOX2, ATLOX2 | LOX2 (LIPOXYGENASE 2); lipoxygenase | chr3:16525437-16529233 FORWARDhighly similar to ( 532) LOX21_HORVU Lipoxygenase 2.1, chloroplast precursor (EC 1.13.11.12) (LOX-100) (LOX2:Hv:1) - Hordeum vulgare (Barley)moderately similar to ( 335) loc_os12g37260 12012.m07511 protein lipoxygenase 2.1, chloroplast precursor, putative, expressed…	17.7.1.2	scaffold731882	U56406		29238	269	13491	x	x		x
A_13_P399281	BM816351	BM816351	-2.7544	-2.98156	-4.83772	-2.13378	-1.90662	-0.0504569	6.68452e-06	6.15068e-05	9.20443	22.2185	lipid metabolism.'exotics' (steroids, squalene etc).methylsterol monooxygenase	moderately similar to ( 288) AT4G22756 | Symbols: SMO1-2, ATSMO1, ATSMO1-2, SMO1 | SMO1-2 (STEROL C4-METHYL OXIDASE 1-2); 4,4-dimethyl-9beta,19-cyclopropylsterol-4alpha-methyl oxidase/ C-4 methylsterol oxidase/ catalytic | chr4:11955124-11956695 REVERSEmoderately similar to ( 331) loc_os03g01820 12003.m05726 protein C-4 methylsterol oxidase, putative, expressed HB106B06_SK.ab1 HB Hordeum vulgare …	11.8.2	scaffold954528	HB106B06_SK		16154	16464	16410	x
A_13_P018891	AK249979	AK249979	3.46348	1.02614	1.87841	0.645549	3.0829	2.23062	3.25045e-08	1.67835e-06	13.2534	52.6014	lipid metabolism.'exotics' (steroids, squalene etc).phosphatidylcholinesterol O-acyltransferase	highly similar to ( 624) AT4G19860 | Symbols: | lecithin:cholesterol acyltransferase family protein / LACT family protein | chr4:10777655-10780260 REVERSEhighly similar to ( 915) loc_os04g52500 12004.m10143 protein lecithine cholesterol acyltransferase-like protein, putative, expressed Hordeum vulgare subsp. vulgare cDNA clone: FLbaf63a22, mRNA sequence	11.8.10	scaffold763219	baal35i11		24291	2161	9214	x	x	x
A_13_P028446	LOC100136807	DQ646644	-2.41861	-1.37448	-1.66951	-0.233156	-1.27728	-0.98225	2.10943e-08	1.29709e-06	8.36143	56.2511	lipid metabolism.FA synthesis and FA elongation.beta ketoacyl CoA synthase	highly similar to ( 781) AT1G68530 | Symbols: CUT1, POP1, CER6, G2, KCS6 | KCS6 (3-KETOACYL-COA SYNTHASE 6); catalytic/ transferase, transferring acyl groups other than amino-acyl groups | chr1:25713600-25714733 REVERSEhighly similar to ( 895) loc_os03g12030 12003.m06655 protein 3-ketoacyl-CoA synthase, putative, expressed Hordeum vulgare putative very long chain fatty acid condensing enzyme CUT1…	11.1.10	scaffold470012	HC03H04w		20169	25005	23554	x	x	x
A_13_P444723	TA39370_4513	TA39370_4513	2.69949	0.87976	1.53874	-0.0842676	1.73546	1.07648	9.16749e-08	3.36183e-06	11.6273	44.7252	lipid metabolism.FA synthesis and FA elongation.long chain fatty acid CoA ligase	highly similar to ( 794) AT3G05970 | Symbols: LACS6, ATLACS6 | LACS6 (long-chain acyl-CoA synthetase 6); long-chain-fatty-acid-CoA ligase | chr3:1786510-1791746 REVERSEweakly similar to ( 121) 4CL2_PETCR 4-coumarate--CoA ligase 1 (EC 6.2.1.12) (4CL 1) (4-coumaroyl-CoA synthase 1) - Petroselinum crispum (Parsley) (Petroselinum hortense)highly similar to ( 905) loc_os12g04990 12012.m073908 protein …	11.1.9	scaffold247542	HF08F24r	MER256751	14934	21298	874	x	x	x
A_13_P360042	BI947028	BI947028	3.27976	0.842092	1.41889	0.179764	2.61744	2.04064	4.13707e-08	2.00475e-06	10.4174	50.6625	lipid metabolism.lipid degradation.beta-oxidation.acyl CoA DH	weakly similar to ( 105) AT5G65110 | Symbols: ACX2, ATACX2 | ACX2 (ACYL-COA OXIDASE 2); acyl-CoA oxidase | chr5:26010060-26012482 REVERSEweakly similar to ( 102) ACOX2_CUCMA Acyl-coenzyme A oxidase, peroxisomal precursor (EC 1.3.3.6) (AOX) (Long-chain acyl-CoA oxidase) - Cucurbita maxima (Pumpkin) (Winter squash)weakly similar to ( 114) loc_os11g39220 12011.m28844 protein acyl-coenzyme A oxidase …	11.9.4.2	scaffold440753	HVSMEl0003E22f2		23353	1096	13347	x	x	x
A_13_P095380	AK252028	AK252028	3.03732	1.04424	1.6341	0.12085	2.11393	1.52407	1.0798e-08	9.00069e-07	11.1686	62.374	lipid metabolism.lipid degradation.beta-oxidation.multifunctional	highly similar to ( 922) AT4G29010 | Symbols: AIM1 | AIM1 (ABNORMAL INFLORESCENCE MERISTEM); enoyl-CoA hydratase | chr4:14297312-14302016 REVERSEnearly identical (1226) MFP_ORYSA Peroxisomal fatty acid beta-oxidation multifunctional protein (MFP) [Includes: Enoyl-CoA hydratase (EC 4.2.1.17); 3-2-trans-enoyl-CoA isomerase (EC 5.3.3.8); 3-hydroxybutyryl-CoA epimerase (EC 5.1.2.3); 3-hydroxyacyl-CoA…	11.9.4.9	scaffold331233	baak44n10		6896	10519	7039	x	x	x
A_13_P198409	TA55312_4513	TA55312_4513	4.02256	1.18868	2.24125	0.0819762	2.91585	1.86328	7.62457e-09	7.39568e-07	8.65502	65.7979	lipid metabolism.lipid degradation.lipases	weakly similar to ( 152) AT5G18630 | Symbols: | lipase class 3 family protein | chr5:6202965-6205448 FORWARDweakly similar to ( 196) loc_os07g47250 12007.m08942 protein lipase precursor, putative, expressed no original description	11.9.2	scaffold301176	bah14k09		32744	30614	28919	x	x		x
A_13_P520819	CX632465	CX632465	3.41369	1.01341	1.85167	0.0818859	2.48217	1.64391	6.3399e-09	6.58891e-07	8.558	67.6845	lipid metabolism.lipid degradation.lipases	weakly similar to ( 199) AT5G18640 | Symbols: | lipase class 3 family protein | chr5:6213247-6215494 FORWARDmoderately similar to ( 243) loc_os07g47250 12007.m08942 protein lipase precursor, putative, expressed GBN002I23f GBN Hordeum vulgare cDNA clone GBN002I23 3-PRIME, mRNA sequence	11.9.2	scaffold99014	GBN002I23f		34349		17158	x	x	x
A_13_P074511	AK249260	AK249260	-3.28044	-1.43406	-3.51593	-1.00983	-2.85621	-0.774338	0.00496637	0.0100575	11.0351	6.0475	lipid metabolism.lipid degradation.lipases.triacylglycerol lipase	moderately similar to ( 480) AT1G06800 | Symbols: | lipase class 3 family protein | chr1:2090109-2091443 REVERSEmoderately similar to ( 456) loc_os05g32380 12005.m07471 protein triacylglycerol lipase, putative, expressed Hordeum vulgare subsp. vulgare cDNA clone: FLbaf27f08, mRNA sequence	11.9.2.1	scaffold607809	bah15l04		10003	1677		x	x		x
A_13_P486240	CB878831	CB878831	2.86491	1.26078	2.39659	0.705008	2.30914	1.17333	3.13516e-10	1.5314e-07	8.8221	106.717	lipid metabolism.lipid degradation.lipases.triacylglycerol lipase	weakly similar to ( 120) loc_os01g15000 12001.m42633 protein triacylglycerol lipase, putative, expressed HP09P09T HP Hordeum vulgare subsp. vulgare cDNA clone HP09P09 5-PRIME, mRNA sequence	11.9.2.1	C249972633	HP09P09T		24226			x	x		x
A_13_P164185	AK250115	AK250115	2.26114	0.747199	1.05787	0.118589	1.63253	1.32186	1.21791e-08	9.69453e-07	8.68619	61.2294	lipid metabolism.lipid degradation.lysophospholipases.glycerophosphodiester phosphodiesterase	highly similar to ( 540) AT5G08030 | Symbols: | glycerophosphoryl diester phosphodiesterase family protein | chr5:2575152-2576770 REVERSEhighly similar to ( 666) loc_os01g55780 12001.m11736 protein glycerophosphoryl diester phosphodiesterase precursor, putative, expressed Hordeum vulgare subsp. vulgare cDNA clone: FLbaf69m08, mRNA sequence	11.9.3.3	scaffold944419	baak31a24		1228	11323	14260	x	x	x
A_13_P120000	TA30823_4513	TA30823_4513	-2.34872	-1.49592	-1.84292	-1.23788	-2.09069	-1.74368	1.87177e-12	1.58116e-08	8.46483	228.206	lipid metabolism.lipid transfer proteins etc	weakly similar to ( 152) NLTP8_HORVU Nonspecific lipid-transfer protein Cw18 precursor (LTP Cw-18) (PKG2316) - Hordeum vulgare (Barley)very weakly similar to (94.4) loc_os11g24070 12011.m06333 protein nonspecific lipid-transfer protein 1 precursor, putative, expressed no original description	11,6	scaffold775696	UCRHV18_06ce10_b1		30838	5647	28167	x	x	x
A_13_P242850	BE422302	BE422302	-3.42036	-0.772006	-1.16314	-0.479289	-3.12765	-2.73651	3.24193e-09	4.55045e-07	16.203	74.9825	lipid metabolism.lipid transfer proteins etc	weakly similar to ( 101) AT5G59310 | Symbols: LTP4 | LTP4 (LIPID TRANSFER PROTEIN 4); lipid binding | chr5:23925296-23925772 REVERSEweakly similar to ( 187) NLTP8_HORVU Nonspecific lipid-transfer protein Cw18 precursor (LTP Cw-18) (PKG2316) - Hordeum vulgare (Barley)weakly similar to ( 125) loc_os11g24070 12011.m06333 protein nonspecific lipid-transfer protein 1 precursor, putative, expressed HWM…	11,6	scaffold775696	HO38E21w		30838	5647	28167	x	x	x
A_13_P495110	CD663561	CD663561	-2.94084	-0.667733	-1.19137	-0.692943	-2.96605	-2.44241	3.1651e-08	1.63774e-06	16.1229	52.8195	lipid metabolism.lipid transfer proteins etc	very weakly similar to (97.8) NLTP8_HORVU Nonspecific lipid-transfer protein Cw18 precursor (LTP Cw-18) (PKG2316) - Hordeum vulgare (Barley) UCRHV18_05de11_b1 Drought-stressed Dicktoo barley epidermis cDNA library Hordeum vulgare subsp. vulgare cDNA clone UCRHV18_05de11, mRNA sequence	11,6	scaffold775696	UCRHV18_05de11_b1		30838	5647	28167	x	x	x
A_13_P122320	TA31405_4513	TA31405_4513	-4.65885	-3.68877	-6.37372	-1.2411	-2.21117	0.473766	4.66641e-07	9.79103e-06	10.4569	34.5159	lipid metabolism.Phospholipid synthesis	very weakly similar to (92.8) loc_os05g47540 12005.m27951 protein phosphoethanolamine N-methyltransferase, putative, expressed no original description	11,3	scaffold592051	baak2i22		6713	10458	2	x
A_13_P138565	TA35679_4513	TA35679_4513	-2.62144	-1.21455	-1.53649	-0.396336	-1.80322	-1.48128	6.08706e-06	5.74659e-05	12.8793	22.5756	lipid metabolism.Phospholipid synthesis	highly similar to ( 570) loc_os10g10180 12010.m065357 protein CMV 1a interacting protein 1, putative, expressed no original description	11,3	scaffold180573	GBN005G22u		36946	10949	27850	x	x	x
A_13_P336457	BG345084	BG345084	-4.19662	-4.78274	-6.41434	-1.92717	-1.34105	0.290556	7.63042e-10	2.35165e-07	8.80248	93.3552	lipid metabolism.Phospholipid synthesis	moderately similar to ( 276) AT1G48600 | Symbols: | phosphoethanolamine N-methyltransferase 2, putative (NMT2) | chr1:17966448-17969077 FORWARDmoderately similar to ( 276) PEAM2_ARATH Putative phosphoethanolamine N-methyltransferase 2 (EC 2.1.1.103) - Arabidopsis thaliana (Mouse-ear cress)moderately similar to ( 308) loc_os05g47540 12005.m27951 protein phosphoethanolamine N-methyltransferase, put…	11,3	scaffold592051	rbaak41n16		6713	10458	2	x
A_13_P044586	BE456056	BE456056	2.27441	0.255776	0.526589	0.00619449	2.02483	1.75402	0.000159177	0.000649662	10.5149	12.5768	lipid metabolism.Phospholipid synthesis.choline kinase	moderately similar to ( 212) AT1G74320 | Symbols: | choline kinase, putative | chr1:27941192-27942903 FORWARDmoderately similar to ( 236) loc_os01g51920 12001.m150435 protein choline/ethanolamine kinase, putative, expressed HVSMEg0019H24f Hordeum vulgare pre-anthesis spike EST library HVcDNA0008 (white to yellow anther) Hordeum vulgare subsp. vulgare cDNA clone HVSMEg0019H24f, mRNA sequence	11.3.2	scaffold933329	HVSMEg0019H24f	MER309652	8886	16921	16380	x	x	x
A_13_P153480	TA40564_4513	TA40564_4513	2.80749	0.686162	1.09262	0.346434	2.46776	2.0613	1.04552e-08	8.83552e-07	9.35082	62.6843	lipid metabolism.Phospholipid synthesis.choline kinase	moderately similar to ( 412) AT2G26830 | Symbols: emb1187 | emb1187 (embryo defective 1187); kinase/ phosphotransferase, alcohol group as acceptor | chr2:11443599-11446958 FORWARDhighly similar to ( 528) loc_os09g26700 12009.m22093 protein choline/ethanolamine kinase, putative, expressed no original description	11.3.2	scaffold982424	UCRHV18_04af03_b1	MER309652	8052	6543	27054	x	x	x
A_13_P409391	BJ485184	BJ485184	2.75409	0.758726	1.45042	0.395079	2.39045	1.69876	2.38914e-08	1.37943e-06	8.43991	55.1766	lipid metabolism.Phospholipid synthesis.diacylglycerol kinase	weakly similar to ( 134) AT5G07920 | Symbols: DGK1, ATDGK1 | DGK1 (DIACYLGLYCEROL KINASE1); calcium ion binding / diacylglycerol kinase | chr5:2525197-2528396 REVERSEweakly similar to ( 146) loc_os03g31180 12003.m101692 protein diacylglycerol kinase 1, putative, expressed BJ485184 K. Sato unpublished cDNA library, strain H602 adult, heading stage top three leaves Hordeum vulgare subsp. spontaneum…	11.3.5	scaffold850474	rbah54f12		41725			x	x	x
A_13_P173910	TA47626_4513	TA47626_4513	3.24623	1.11713	1.60793	0.398478	2.52758	2.03678	1.65071e-08	1.12928e-06	10.3199	58.4248	lipid metabolism.Phospholipid synthesis.phosphatidate cytidylyltransferase	weakly similar to ( 181) AT1G62430 | Symbols: ATCDS1 | ATCDS1; phosphatidate cytidylyltransferase | chr1:23106274-23108923 REVERSEweakly similar to ( 183) CDS1_SOLTU Phosphatidate cytidylyltransferase (EC 2.7.7.41) (CDP-diglyceride synthetase) (CDP-diglyceride pyrophosphorylase) (CDP-diacylglycerol synthase) (CDS) (CTP:phosphatidate cytidylyltransferase) (CDP-DAG synthase) (CDP-DG synthetase) - S…	11.3.3	scaffold506602	rbaal4a13		399	21508	33543	x	x	x
A_13_P178154	TA49164_4513	TA49164_4513	-2.67652	-0.824297	-1.0728	-0.346263	-2.19849	-1.94998	3.68593e-07	8.42109e-06	9.40874	35.851	major CHO metabolism.degradation.starch.glucan water dikinase	weakly similar to ( 183) loc_os01g63810 12001.m43281 protein starch binding domain containing protein, expressed no original description	2.2.2.3	scaffold232133	baak27a21		16974	12803		x	x	x
A_13_P586069	TC194470	TC194470	2.66334	0.890819	1.39259	-0.00813693	1.76439	1.26261	1.53769e-06	2.18597e-05	7.13773	28.4203	major CHO metabolism.degradation.starch.starch cleavage	weakly similar to ( 102) loc_os03g04770 12003.m06004 protein beta-amylase, putative, expressed no original description	2.2.2.1	scaffold489961	HI09E01w					x	x	x
A_13_P192339	TA53757_4513	TA53757_4513	4.07121	1.55964	2.01642	0.0347515	2.54632	2.08953	8.27779e-08	3.10824e-06	10.1219	45.4494	major CHO metabolism.degradation.sucrose.invertases.vacuolar	weakly similar to ( 167) AT1G12240 | Symbols: ATBETAFRUCT4, VAC-INV | ATBETAFRUCT4; beta-fructofuranosidase/ hydrolase, hydrolyzing O-glycosyl compounds | chr1:4153699-4157457 FORWARDmoderately similar to ( 210) INV1_MAIZE Beta-fructofuranosidase 1 precursor (EC 3.2.1.26) (Sucrose 1) (Invertase 1) - Zea mays (Maize)moderately similar to ( 208) loc_os04g45290 12004.m35180 protein beta-fructofurano…	2.2.1.3.3	scaffold265043	rbags38o05		35023			x	x		x
A_13_P212579	AK251315	AK251315	-2.76169	-1.28309	-1.6384	0.557009	-0.921589	-0.566278	3.3956e-06	3.73302e-05	8.96837	24.9141	metal handling.binding, chelation and storage	weakly similar to ( 171) AT5G63530 | Symbols: ATFP3, FP3 | ATFP3; metal ion binding / transition metal ion binding | chr5:25433423-25435614 FORWARDmoderately similar to ( 225) loc_os04g32030 12004.m08302 protein ATFP3, putative, expressed Hordeum vulgare subsp. vulgare cDNA clone: FLbaf110d20, mRNA sequence	15,2	scaffold462117	S0001100178E03F1		26452	17420	14643	x	x	x
A_13_P321362	BF628696	BF628696	2.05443	0.241742	0.50979	-0.667237	1.14545	0.8774	0.00183094	0.00443842	9.2135	7.62628	metal handling.binding, chelation and storage	very weakly similar to (88.2) MT1_WHEAT Metallothionein-like protein 1 (MT-1) - Triticum aestivum (Wheat) HVSMEb0007C21f Hordeum vulgare seedling shoot EST library HVcDNA0002 (Dehydration stress) Hordeum vulgare subsp. vulgare cDNA clone HVSMEb0007C21f, mRNA sequence	15,2	scaffold193880	UCRHV18_01ah02_b1		26664			x	x	x
A_13_P129570	AK250464	AK250464	-2.48607	-1.10108	-1.77309	-1.08951	-2.4745	-1.80249	6.28518e-07	1.19831e-05	11.2256	32.8938	minor CHO metabolism.galactose.alpha-galactosidases	moderately similar to ( 486) AT5G08370 | Symbols: AtAGAL2 | AtAGAL2 (Arabidopsis thaliana ALPHA-GALACTOSIDASE 2); alpha-galactosidase/ catalytic/ hydrolase, hydrolyzing O-glycosyl compounds | chr5:2691116-2693441 REVERSEhighly similar to ( 621) AGAL_ORYSA Alpha-galactosidase precursor (EC 3.2.1.22) (Melibiase) (Alpha-D-galactoside galactohydrolase) - Oryza sativa (Rice)highly similar to ( 621) lo…	3.8.2	scaffold982656	Y13848		22426	16094	7135	x	x	x
A_13_P534449	AK252255	AK252255	4.40717	1.39668	2.38339	-0.368724	2.64177	1.65505	5.07464e-08	2.23715e-06	10.9039	49.0725	minor CHO metabolism.myo-inositol.myo inositol oxygenases	highly similar to ( 501) AT1G14520 | Symbols: MIOX1 | MIOX1 (MYO-INISITOL OXYGENASE); inositol oxygenase/ oxidoreductase | chr1:4968376-4969954 REVERSEhighly similar to ( 564) MIOX_ORYSA Probable inositol oxygenase (EC 1.13.99.1) (Myo-inositol oxygenase) - Oryza sativa (Rice)highly similar to ( 564) loc_os06g36560 12006.m32098 protein inositol oxygenase, putative, expressed Hordeum vulgare subsp.…	3.4.4	scaffold759062	basd22d18		10866	6448	14727	x	x		x
A_13_P468573	CA011267	CA011267	2.12565	0.873354	0.982145	0.091834	1.34413	1.23534	0.000156317	0.000641097	6.69679	12.6204	minor CHO metabolism.others	HT05P10u HT Hordeum vulgare subsp. vulgare cDNA clone HT05P10 3-PRIME, mRNA sequence	3,5		HT05P10u					x	x	x
A_13_P545769	TA32474_4513	TA32474_4513	-2.75836	-1.22058	-1.68516	0.246599	-1.29118	-0.826596	1.93157e-07	5.46636e-06	12.1071	39.7509	minor CHO metabolism.raffinose family.galactinol synthases.putative	moderately similar to ( 388) AT1G09350 | Symbols: AtGolS3 | AtGolS3 (Arabidopsis thaliana galactinol synthase 3); transferase, transferring glycosyl groups / transferase, transferring hexosyl groups | chr1:3019888-3021214 FORWARDmoderately similar to ( 428) loc_os07g48830 12007.m09092 protein galactinol synthase 3, putative, expressed no original description	3.1.1.2	scaffold169034	HO10J03w		25687	23432		x	x	x
A_13_P174005	AK250847	AK250847	-2.00068	-1.46108	-2.25847	-0.857879	-1.39748	-0.600084	5.98812e-08	2.53024e-06	8.15333	47.8181	minor CHO metabolism.sugar kinases	highly similar to ( 526) AT2G21370 | Symbols: | xylulose kinase, putative | chr2:9137582-9139573 REVERSEmoderately similar to ( 440) loc_os07g22650 12007.m06549 protein xylulokinase, putative, expressed Hordeum vulgare subsp. vulgare cDNA clone: FLbaf97j24, mRNA sequence	3,7	scaffold956841	bah59n17		24783	1406	16926	x	x		x
A_13_P247903	TA34676_4513	TA34676_4513	2.527	1.32866	2.02556	0.0265656	1.2249	0.527999	5.97261e-08	2.53024e-06	11.4572	47.8375	minor CHO metabolism.trehalose.potential TPS/TPP	highly similar to ( 582) AT1G60140 | Symbols: ATTPS10, TPS10 | ATTPS10 (trehalose phosphate synthase); transferase, transferring glycosyl groups / trehalose-phosphatase | chr1:22177246-22180073 REVERSEhighly similar to ( 787) loc_os02g54820 12002.m33906 protein trehalose-6-phosphate synthase, putative, expressed no original description	3.2.3	scaffold41381	HP07L11T		39189	16971	10368	x	x		x
A_13_P056101	SRA	DQ436929	2.78386	0.517463	1.11289	0.244003	2.51039	1.91496	4.51964e-07	9.524e-06	6.96663	34.6941	minor CHO metabolism.trehalose.TPP	moderately similar to ( 330) AT2G22190 | Symbols: | catalytic/ trehalose-phosphatase | chr2:9433897-9436482 REVERSEmoderately similar to ( 352) loc_os07g43160 12007.m08544 protein expressed protein Hordeum vulgare sister of ramosa 3 (SRA) mRNA, partial cds	3.2.2	scaffold963201	HVSMEl0008K14f			24199	3526	x	x	x
A_13_P112230	BG415261	BU967055	2.43461	0.290846	1.05267	0.181142	2.3249	1.56308	4.48618e-07	9.47803e-06	9.16217	34.7357	misc.acid and other phosphatases	weakly similar to ( 142) AT1G13750 | Symbols: | calcineurin-like phosphoesterase family protein | chr1:4715490-4718091 REVERSEweakly similar to ( 132) NPP_HORVU Nucleotide pyrophosphatase/phosphodiesterase (EC 3.-.-.-) (Fragments) - Hordeum vulgare (Barley)weakly similar to ( 189) loc_os03g11530 12003.m06605 protein nucleotide pyrophosphatase/phosphodiesterase, putative, expressed HB03C14r BC Hor…	26,13	scaffold904360	HB03C14r				4330	x	x	x
A_13_P114415	TA28700_4513	TA28700_4513	-2.01941	-1.23248	-1.96384	-1.54922	-2.33614	-1.60478	0.000267393	0.000968348	11.2015	11.3767	misc.acid and other phosphatases	moderately similar to ( 426) AT4G24890 | Symbols: ATPAP24, PAP24 | PAP24 (PURPLE ACID PHOSPHATASE 24); acid phosphatase/ protein serine/threonine phosphatase | chr4:12811510-12814440 REVERSEhighly similar to ( 534) NPP_HORVU Nucleotide pyrophosphatase/phosphodiesterase (EC 3.-.-.-) (Fragments) - Hordeum vulgare (Barley)moderately similar to ( 489) loc_os08g41880 12008.m08166 protein nucleotide py…	26,13	scaffold451985	baal6l02		36806	16197	9666	x	x	x
A_13_P132775	TA34001_4513	TA34001_4513	2.51329	1.13185	1.26551	-0.189828	1.19161	1.05795	1.3145e-07	4.24569e-06	11.872	42.2529	misc.acid and other phosphatases	weakly similar to ( 153) AT3G17790 | Symbols: ATACP5, ATPAP17, PAP17 | PAP17; acid phosphatase/ phosphatase/ protein serine/threonine phosphatase | chr3:6089779-6090988 FORWARDmoderately similar to ( 237) loc_os03g13540 12003.m06799 protein purple acid phosphatase 1, putative, expressed no original description	26,13	scaffold378640	HD10A19w		8926	6551	21003	x	x	x
A_13_P246905	npp	BE421595	-2.04909	-0.95058	-1.48256	-1.39752	-2.49603	-1.96405	0.000316612	0.00110301	11.9767	11.0047	misc.acid and other phosphatases	moderately similar to ( 219) AT5G50400 | Symbols: ATPAP27, PAP27 | PAP27 (PURPLE ACID PHOSPHATASE 27); acid phosphatase/ protein serine/threonine phosphatase | chr5:20523575-20526231 REVERSEmoderately similar to ( 284) NPP_HORVU Nucleotide pyrophosphatase/phosphodiesterase (EC 3.-.-.-) (Fragments) - Hordeum vulgare (Barley)moderately similar to ( 249) loc_os08g41880 12008.m08166 protein nucleotid…	26,13	scaffold451985	rbasd0h12		36806	16197	9667	x	x	x
A_13_P513574	CX626883	CX626883	3.0827	1.56827	1.70326	-0.436126	1.07831	0.943316	8.75828e-06	7.48433e-05	10.953	21.2145	misc.acid and other phosphatases	very weakly similar to (89.7) loc_os01g58640 12001.m12006 protein nucleotide pyrophosphatase/phosphodiesterase, putative, expressed GAN008L21u GAN Hordeum vulgare cDNA clone GAN008L21 3-PRIME, mRNA sequence	26,13	scaffold789672	GAN008L21u			3818	18588	x	x	x
A_13_P022806	BE215340	BE215340	-2.27515	-0.661999	-3.25057	-1.62757	-3.24072	-0.652146	0.000266218	0.000964953	10.2883	11.3865	misc.beta 1,3 glucan hydrolases	weakly similar to ( 103) AT2G05790 | Symbols: | glycosyl hydrolase family 17 protein | chr2:2199450-2201293 FORWARDvery weakly similar to (93.2) E13B_WHEAT Glucan endo-1,3-beta-glucosidase precursor (EC 3.2.1.39) ((1->3)-beta-glucan endohydrolase) ((1->3)-beta-glucanase) (Beta-1,3-endoglucanase) - Triticum aestivum (Wheat)weakly similar to ( 143) loc_os07g35520 12007.m07808 protein glucan endo-1,…	26,4	scaffold411035	HV_CEb0006I11f2		28007	19062		x	x		x
A_13_P167260	TA45273_4513	TA45273_4513	-3.79917	-1.32185	-1.33789	0.216611	-2.26071	-2.24467	0.000367538	0.00123863	10.2961	10.6836	misc.cytochrome P450	moderately similar to ( 327) AT3G61880 | Symbols: CYP78A9 | CYP78A9 (CYTOCHROME P450 78A9); monooxygenase/ oxygen binding | chr3:22906114-22907890 REVERSEmoderately similar to ( 300) C78A3_SOYBN Cytochrome P450 78A3 (EC 1.14.-.-) - Glycine max (Soybean)moderately similar to ( 396) loc_os09g35940 12009.m06545 protein cytochrome P450 78A3, putative, expressed no original description	26,1	scaffold9886	HX07H18w	MER033007				x	x	x
A_13_P170545	TA46429_4513	TA46429_4513	2.46452	1.54627	2.24561	0.45052	1.36876	0.669425	1.23747e-09	2.74752e-07	12.971	86.7819	misc.cytochrome P450	weakly similar to ( 170) AT4G37360 | Symbols: CYP81D2 | CYP81D2; electron carrier/ heme binding / iron ion binding / monooxygenase/ oxygen binding | chr4:17567124-17568858 REVERSEweakly similar to ( 114) C98A2_SOYBN Cytochrome P450 98A2 (EC 1.14.-.-) - Glycine max (Soybean)moderately similar to ( 219) loc_os03g55240 12003.m10439 protein cytochrome P450 81E1, putative, expressed no original descri…	26,1	scaffold763718	HS01N10w					x	x		x
A_13_P203074	AK252161	AK252161	-2.22316	-1.17397	-1.8662	0.8776	-0.171592	0.520636	5.78891e-07	1.12835e-05	10.5998	33.3348	misc.cytochrome P450	moderately similar to ( 414) AT5G24910 | Symbols: CYP714A1 | CYP714A1; electron carrier/ heme binding / iron ion binding / monooxygenase/ oxygen binding | chr5:8567674-8570260 REVERSEmoderately similar to ( 230) C72A1_CATRO Cytochrome P450 72A1 (EC 1.3.3.9) (CYPLXXII) (Secologanin synthase) (SLS) - Catharanthus roseus (Rosy periwinkle) (Madagascar periwinkle)highly similar to ( 669) loc_os03g2140…	26,1	scaffold292951	bah48c04	MER178660	38769	1329	30608	x	x	x
A_13_P224519	TA33003_4513	TA33003_4513	3.34911	1.90246	1.65821	-0.134113	1.31253	1.55678	8.39441e-06	7.25466e-05	8.75864	21.3696	misc.cytochrome P450	highly similar to ( 504) AT2G46950 | Symbols: CYP709B2 | CYP709B2; electron carrier/ heme binding / iron ion binding / monooxygenase/ oxygen binding | chr2:19289466-19291541 REVERSEmoderately similar to ( 378) C72A1_CATRO Cytochrome P450 72A1 (EC 1.3.3.9) (CYPLXXII) (Secologanin synthase) (SLS) - Catharanthus roseus (Rosy periwinkle) (Madagascar periwinkle)highly similar to ( 816) loc_os07g23570 …	26,1	scaffold940945	HM11N18w	MER178660	10769	27099	22872	x	x	x
A_13_P312027	BF622210	BF622210	2.31879	1.27749	1.92992	0.213345	1.25465	0.602211	1.09001e-07	3.77609e-06	8.33121	43.5215	misc.cytochrome P450	very weakly similar to (84.3) AT2G46960 | Symbols: CYP709B1 | CYP709B1; electron carrier/ heme binding / iron ion binding / monooxygenase/ oxygen binding | chr2:19292295-19294212 REVERSEweakly similar to ( 166) loc_os07g44140 12007.m08637 protein cytochrome P450 72A1, putative, expressed HVSMEa0002A15f Hordeum vulgare seedling shoot EST library HVcDNA0001 (Cold stress) Hordeum vulgare subsp. vulg…	26,1	scaffold265433	bah21o24		43142	27099	22871	x	x	x
A_13_P115005	AK251299	AK251299	2.04632	0.0971029	0.316061	-0.106971	1.84224	1.62328	4.04065e-06	4.24816e-05	6.53085	24.1966	misc.GDSL-motif lipase	moderately similar to ( 285) AT5G45910 | Symbols: | GDSL-motif lipase/hydrolase family protein | chr5:18620420-18622264 REVERSEweakly similar to ( 174) EST_HEVBR Esterase precursor (EC 3.1.1.-) (Early nodule-specific protein homolog) (Latex allergen Hev b 13) - Hevea brasiliensis (Para rubber tree)highly similar to ( 573) loc_os06g06290 12006.m091612 protein alpha-L-fucosidase 2 precursor, putati…	26,28	scaffold166369	HU08M06r		36019	11061	1140	x	x	x
A_13_P084581	AK248786	AK248786	-3.2394	-0.46642	-0.760029	-0.651994	-3.42497	-3.13136	0.000595091	0.00179786	12.5387	9.69175	misc.gluco-, galacto- and mannosidases	highly similar to ( 538) AT1G02850 | Symbols: BGLU11 | BGLU11 (BETA GLUCOSIDASE 11); catalytic/ cation binding / hydrolase, hydrolyzing O-glycosyl compounds | chr1:630569-633085 FORWARDmoderately similar to ( 341) BGLC_MAIZE Beta-glucosidase, chloroplast precursor (EC 3.2.1.21) (Gentiobiase) (Cellobiase) (Beta-D-glucoside glucohydrolase) - Zea mays (Maize)highly similar to ( 709) loc_os01g70520 1…	26,3	scaffold32068	UCRHV18_03ad10_b1	MER278378	36142	15676		x	x	x
A_13_P137680	TA35401_4513	TA35401_4513	2.03384	1.79949	2.68355	-0.0963126	0.138042	-0.746016	2.15051e-06	2.68792e-05	9.18335	26.8867	misc.glutathione S transferases	weakly similar to ( 114) AT1G10360 | Symbols: ATGSTU18, GST29 | ATGSTU18 (GLUTATHIONE S-TRANSFERASE TAU 18); glutathione transferase | chr1:3395738-3396806 REVERSEvery weakly similar to (98.2) GSTU6_ORYSA Probable glutathione S-transferase GSTU6 (EC 2.5.1.18) (28 kDa cold-induced protein) - Oryza sativa (Rice)weakly similar to ( 162) loc_os10g38140 12010.m06597 protein glutathione S-transferase G…	26,9	scaffold879849	EBro03_SQ008_N21		26018			x	x		x
A_13_P137685	TA35402_4513	AK248440	2.03273	1.88413	2.7257	-0.0645227	0.0840799	-0.757491	3.32136e-07	7.82987e-06	8.32162	36.4552	misc.glutathione S transferases	weakly similar to ( 200) AT1G10370 | Symbols: GST30, ATGSTU17, GST30B, ERD9 | ERD9 (EARLY-RESPONSIVE TO DEHYDRATION 9); glutathione transferase | chr1:3397274-3398273 REVERSEweakly similar to ( 190) GSTU6_ORYSA Probable glutathione S-transferase GSTU6 (EC 2.5.1.18) (28 kDa cold-induced protein) - Oryza sativa (Rice)moderately similar to ( 258) loc_os10g38140 12010.m06597 protein glutathione S-tra…	26,9	scaffold879849	basd11d13		26018			x	x		x
A_13_P176765	TA48685_4513	TA48685_4513	2.3035	1.28565	2.13862	-0.00917755	1.00867	0.155697	9.8268e-09	8.54092e-07	7.77758	63.2844	misc.glutathione S transferases	weakly similar to ( 134) AT3G03190 | Symbols: ATGSTF11, ATGSTF6 | ATGSTF11 (GLUTATHIONE S-TRANSFERASE F11); glutathione transferase | chr3:735071-735877 FORWARDmoderately similar to ( 211) GSTF3_MAIZE Glutathione S-transferase III (EC 2.5.1.18) (GST-III) (GST class-phi) - Zea mays (Maize)moderately similar to ( 230) loc_os01g70770 12001.m13122 protein glutathione S-transferase III, putative, expr…	26,9	C249142694	HA14I04r		10591	22445	23701	x	x		x
A_13_P079801	AJ784275	AJ784275	2.34129	0.765804	0.531799	-0.329498	1.24599	1.47999	1.96461e-06	2.54679e-05	8.34597	27.2928	misc.myrosinases-lectin-jacalin	highly similar to ( 540) AT2G37710 | Symbols: RLK | RLK (receptor lectin kinase); kinase | chr2:15814934-15816961 REVERSEmoderately similar to ( 204) PSKR_DAUCA Phytosulfokine receptor precursor (EC 2.7.11.1) (Phytosulfokine LRR receptor kinase) - Daucus carota (Carrot)highly similar to ( 700) loc_os07g38810 12007.m08126 protein lectin receptor-type protein kinase, putative, expressed Hordeum vul…	26,16	scaffold958013	HO38C15S	MER246377	22071	2195		x	x	x
A_13_P109010	EX580461	EX580461	-2.63472	-1.63733	-3.06315	-0.985922	-1.98331	-0.557488	0.000294689	0.00104141	12.5353	11.1616	misc.myrosinases-lectin-jacalin	weakly similar to ( 140) loc_os04g03579 12004.m05665 protein ATP binding protein, putative, expressed HDP26H15w HDP Hordeum vulgare subsp. vulgare cDNA clone HDP26H15, mRNA sequence	26,16	scaffold335195			29182	27577		x	x		x
A_13_P194869	TA54402_4513	TA54402_4513	2.01496	0.634575	1.30092	0.415507	1.79589	1.12955	2.84845e-08	1.54252e-06	7.91455	53.6917	misc.myrosinases-lectin-jacalin	very weakly similar to (83.2) AT3G53810 | Symbols: | lectin protein kinase, putative | chr3:19933153-19935186 REVERSEweakly similar to ( 169) loc_os10g30540 12010.m05914 protein lectin-like receptor kinase 7, putative, expressed no original description	26,16	scaffold121940	HO02D10w				3485	x	x	x
A_13_P542947	DN187463	DN187463	2.21381	1.37646	0.913328	-0.114651	0.722706	1.18584	3.98147e-05	0.000231522	8.30788	16.2577	misc.myrosinases-lectin-jacalin	very weakly similar to (96.3) AT3G55550 | Symbols: | lectin protein kinase, putative | chr3:20600019-20602073 REVERSEweakly similar to ( 156) loc_os07g18230 12007.m06263 protein lectin receptor-type protein kinase, putative, expressed HO25N14w HO Hordeum vulgare cDNA clone HO25N14 3-PRIME, mRNA sequence	26,16	scaffold982550	HO25N14w		9685			x	x	x
A_13_P159995	TA42753_4513	TA42753_4513	2.36146	1.56269	1.56585	0.6024	1.40117	1.39801	1.25937e-06	1.90331e-05	9.7893	29.3692	misc.nitrilases, *nitrile lyases, berberine bridge enzymes, reticuline oxidases, troponine reductases	weakly similar to ( 153) PIR7A_ORYSA Probable esterase PIR7A (EC 3.1.-.-) - Oryza sativa (Rice)weakly similar to ( 153) loc_os01g70860 12001.m13131 protein esterase PIR7A, putative, expressed no original description	26,8	scaffold32961	rbast33f11	MER213809	30781	24295	9025	x	x	x
A_13_P166055	TA44849_4513	TA44849_4513	2.88407	0.611645	1.33806	0.487219	2.75964	2.03322	1.7177e-08	1.15411e-06	10.6483	58.0668	misc.nitrilases, *nitrile lyases, berberine bridge enzymes, reticuline oxidases, troponine reductases	moderately similar to ( 252) AT5G64440 | Symbols: AtFAAH | AtFAAH (Arabidopsis thaliana fatty acid amide hydrolase); N-(long-chain-acyl)ethanolamine deacylase/ amidase | chr5:25766229-25770260 FORWARDhighly similar to ( 571) loc_os12g07150 12012.m04704 protein glutamyl-tRNA, putative, expressed no original description	26,8	scaffold889893	HM06A22w		4068	12231	33164	x	x	x
A_13_P194994	TA54436_4513	TA54436_4513	3.12409	1.29172	2.09063	-0.330337	1.50204	0.703121	1.51093e-05	0.000112676	7.8755	19.3037	misc.nitrilases, *nitrile lyases, berberine bridge enzymes, reticuline oxidases, troponine reductases	weakly similar to ( 148) loc_os01g37630 12001.m10051 protein esterase PIR7B, putative, expressed no original description	26,8	scaffold938117	HT12H22u	MER034867				x	x		x
A_13_P240836	AV835887	AV835887	2.01876	1.44431	1.7335	-0.473051	0.101396	-0.187796	4.2529e-05	0.000243309	10.2402	16.0654	misc.nitrilases, *nitrile lyases, berberine bridge enzymes, reticuline oxidases, troponine reductases	weakly similar to ( 102) AT5G44380 | Symbols: | FAD-binding domain-containing protein | chr5:17878873-17881369 REVERSEweakly similar to ( 114) loc_os06g35630 12006.m08100 protein reticuline oxidase precursor, putative, expressed AV835887 K. Sato unpublished cDNA library: Hordeum vulgare subsp. spontaneum top three leaves adult, heading stage Hordeum vulgare subsp. spontaneum cDNA clone bah23n14, …	26,8	scaffold382730	rbah23n14		33869	1929		x	x	x
A_13_P440581	TA48465_4513	TA48465_4513	2.16601	0.405374	1.54168	0.214383	1.97501	0.838706	1.65934e-06	2.29091e-05	7.44622	28.0657	misc.nitrilases, *nitrile lyases, berberine bridge enzymes, reticuline oxidases, troponine reductases	moderately similar to ( 230) AT3G10870 | Symbols: MES17, ATMES17 | MES17 (METHYL ESTERASE 17); hydrolase/ hydrolase, acting on ester bonds / methyl indole-3-acetate esterase | chr3:3401228-3402612 REVERSEweakly similar to ( 108) PIR7B_ORYSA Esterase PIR7B (EC 3.1.-.-) - Oryza sativa (Rice)moderately similar to ( 364) loc_os12g02500 12012.m04251 protein esterase PIR7B, putative, expressed no origi…	26,8	scaffold73292	HO30D10w	MER210822	6410	26558	1719	x	x	x
A_13_P169520	TA46063_4513	TA46063_4513	2.55906	2.0915	3.27359	0.875851	1.34341	0.161315	5.54407e-11	6.44775e-08	11.4268	138.24	misc.O-methyl transferases	moderately similar to ( 262) AT3G53140 | Symbols: | O-diphenol-O-methyl transferase, putative | chr3:19695692-19697355 FORWARDweakly similar to ( 175) COMT1_MAIZE Caffeic acid 3-O-methyltransferase (EC 2.1.1.68) (S-adenosysl-L-methionine:caffeic acid 3-O-methyltransferase) (COMT) (CAOMT) - Zea mays (Maize)moderately similar to ( 335) loc_os02g57760 12002.m10797 protein caffeic acid 3-O-methyltran…	26,6	scaffold121942	rbart42d02		42981	13522	36517	x
A_13_P415670	BM370949	BM370949	2.03246	1.28769	1.70678	0.138928	0.883698	0.464609	3.02852e-06	3.4291e-05	7.47393	25.396	misc.oxidases - copper, flavone etc	weakly similar to ( 174) AT1G12200 | Symbols: | flavin-containing monooxygenase family protein / FMO family protein | chr1:4137627-4139835 FORWARDweakly similar to ( 188) loc_os10g40570 12010.m06824 protein disulfide oxidoreductase/ monooxygenase, putative, expressed EBro04_SQ003_A08_R root, 3 week, salt-stressed, cv Optic, EBro04 Hordeum vulgare subsp. vulgare cDNA clone EBro04_SQ003_A08 5', mRN…	26,7	scaffold721220	EBro04_SQ003_A08			19884		x	x	x
A_13_P500574	CK569481	CK569481	3.2269	2.61305	2.88471	0.584528	1.19837	0.926719	1.03007e-10	9.31753e-08	10.9646	126.051	misc.oxidases - copper, flavone etc	weakly similar to ( 110) AT1G19250 | Symbols: FMO1 | FMO1 (FLAVIN-DEPENDENT MONOOXYGENASE 1); FAD binding / NADP or NADPH binding / electron carrier/ flavin-containing monooxygenase/ monooxygenase/ oxidoreductase | chr1:6650656-6653053 REVERSEmoderately similar to ( 260) loc_os09g37650 12009.m22187 protein monooxygenase/ oxidoreductase, putative, expressed HO13G14w HO Hordeum vulgare cDNA clone H…	26,7	scaffold162986			39035	9023		x
A_13_P082381	AK248368	AK248368	2.42923	0.416255	0.83573	-0.165482	1.84749	1.42802	1.64847e-05	0.000120038	7.33037	19.0121	misc.peroxidases	weakly similar to ( 198) AT4G33420 | Symbols: | peroxidase, putative | chr4:16084856-16086105 FORWARDweakly similar to ( 179) PER1_ARAHY Cationic peroxidase 1 precursor (EC 1.11.1.7) (PNPC1) - Arachis hypogaea (Peanut)highly similar to ( 535) loc_os05g04380 12005.m27687 protein peroxidase 1 precursor, putative, expressed Hordeum vulgare subsp. vulgare cDNA clone: FLbaf87d22, mRNA sequence	26,12	scaffold788497	HVSMEf0023K15f	MER384498	41568	11462	34492	x	x	x
A_13_P126430	TA32339_4513	TA32339_4513	-2.40036	-0.631167	-1.09453	-0.26962	-2.03881	-1.57545	3.43482e-06	3.76608e-05	10.5876	24.8662	misc.peroxidases	very weakly similar to (97.8) AT2G22420 | Symbols: | peroxidase 17 (PER17) (P17) | chr2:9513341-9514484 FORWARDweakly similar to ( 134) loc_os09g29490 12009.m06100 protein peroxidase 17 precursor, putative, expressed no original description	26,12	scaffold937718	rbah43m21		3420	4168	18661	x	x	x
A_13_P176020	TA48395_4513	TA48395_4513	2.39948	2.40894	1.30752	-0.218594	-0.228062	0.873359	4.36487e-05	0.00024803	7.609	15.9901	misc.peroxidases	very weakly similar to (89.7) AT1G71695 | Symbols: | peroxidase 12 (PER12) (P12) (PRXR6) | chr1:26964359-26966557 FORWARDvery weakly similar to (82.8) PER2_HORVU Peroxidase 2 (EC 1.11.1.7) (Fragment) - Hordeum vulgare (Barley)weakly similar to ( 105) loc_os01g73170 12001.m13346 protein peroxidase 12 precursor, putative, expressed no original description	26,12	scaffold42631	rbart11f06					x
A_13_P483075	TA34603_4513	TA34603_4513	-2.60587	-1.12036	-2.14263	-0.472172	-1.95768	-0.935406	7.11816e-07	1.30418e-05	8.68141	32.2364	misc.peroxidases	weakly similar to ( 101) AT5G14130 | Symbols: | peroxidase, putative | chr5:4558862-4560028 REVERSEweakly similar to ( 114) PER2_HORVU Peroxidase 2 (EC 1.11.1.7) (Fragment) - Hordeum vulgare (Barley)weakly similar to ( 199) loc_os04g59200 12004.m10797 protein peroxidase 12 precursor, putative, expressed no original description	26,12	scaffold775726	HC12O19w					x	x		x
A_13_P415690	BM370992	BM370992	2.62502	2.26818	2.88088	0.882837	1.23968	0.62698	4.08543e-08	1.98762e-06	9.21236	50.7618	misc.plastocyanin-like	weakly similar to ( 111) loc_os06g50650 12006.m09589 protein blue copper protein precursor, putative, expressed EBro04_SQ003_C14_R root, 3 week, salt-stressed, cv Optic, EBro04 Hordeum vulgare subsp. vulgare cDNA clone EBro04_SQ003_C14 5', mRNA sequence	26,19	scaffold609704	EBro04_SQ003_C14					x
A_13_P015371	BE421954	BE421954	-2.02104	-1.46893	-1.86317	-0.521435	-1.07355	-0.679303	2.0586e-08	1.28292e-06	9.08669	56.4639	misc.protease inhibitor/seed storage/lipid transfer protein (LTP) family protein	weakly similar to ( 137) loc_os08g42040 12008.m26534 protein lipid transfer protein, putative, expressedVAR1 HWM017cB.08r ITEC HWM Barley Leaf Library Hordeum vulgare subsp. vulgare cDNA clone HWM017cB.08, mRNA sequence	26,21	scaffold112813	HM02J06r		35339	13290	10088	x	x	x
A_13_P149935	TA39316_4513	TA39316_4513	2.03759	0.419161	0.501203	-0.368863	1.24957	1.16753	0.000136503	0.000580199	9.66641	12.9499	misc.short chain dehydrogenase/reductase (SDR)	weakly similar to ( 186) AT2G24190 | Symbols: | short-chain dehydrogenase/reductase (SDR) family protein | chr2:10283740-10284934 REVERSEmoderately similar to ( 284) loc_os02g42810 12002.m09316 protein carbonyl reductase 1, putative, expressed no original description	26,22	scaffold960740	HO02H17w		2916	23958	18705	x	x	x
A_13_P172800	TA47234_4513	TA47234_4513	3.49035	1.36248	3.31485	0.988288	3.11615	1.16379	1.95686e-11	3.76771e-08	10.9236	161.361	misc.short chain dehydrogenase/reductase (SDR)	weakly similar to ( 133) AT4G13250 | Symbols: | short-chain dehydrogenase/reductase (SDR) family protein | chr4:7684417-7686691 REVERSEmoderately similar to ( 294) loc_os01g12710 12001.m07884 protein oxidoreductase, putative, expressed no original description	26,22	scaffold866713	EBan01_SQ005_I05		7609	17039	27666	x	x		x
A_13_P202629	TA56377_4513	TA56377_4513	-2.20165	0.334551	-0.174836	0.317285	-2.21891	-1.70953	0.00334196	0.00728235	13.2939	6.64801	misc.short chain dehydrogenase/reductase (SDR)	weakly similar to ( 109) AT4G03140 | Symbols: | binding / catalytic/ oxidoreductase | chr4:1392191-1393662 FORWARDvery weakly similar to (85.1) TS2_MAIZE Sex determination protein tasselseed-2 - Zea mays (Maize)weakly similar to ( 140) loc_os07g46920 12007.m08909 protein sex determination protein tasselseed-2, putative, expressed no original description	26,22	scaffold506762	rbart41e08					x	x	x
A_13_P461308	BY867800	BY867800	3.19845	1.74791	2.39218	-0.502383	0.948155	0.303891	7.77157e-06	6.85712e-05	9.44867	21.6538	misc.short chain dehydrogenase/reductase (SDR)	weakly similar to ( 103) AT3G51680 | Symbols: | short-chain dehydrogenase/reductase (SDR) family protein | chr3:19173622-19174667 REVERSEweakly similar to ( 145) TS2_MAIZE Sex determination protein tasselseed-2 - Zea mays (Maize)weakly similar to ( 154) loc_os03g18740 12003.m07295 protein sex determination protein tasselseed-2, putative, expressed BY867800 Seminal root Hordeum vulgare subsp. vulg…	26,22	scaffold528339	rbart33h11					x	x		x
A_13_P473468	CA023886	CA023886	2.18235	1.2887	1.99621	0.869052	1.76271	1.0552	1.84901e-09	3.21534e-07	8.45784	81.6614	misc.short chain dehydrogenase/reductase (SDR)	weakly similar to ( 169) loc_os03g45194 12003.m09550 protein short-chain dehydrogenase/reductase SDR, putative, expressed HZ47L08r HZ Hordeum vulgare subsp. vulgare cDNA clone HZ47L08 5-PRIME, mRNA sequence	26,22	scaffold605830	HZ47L08r				29705	x	x		x
A_13_P171960	TA46934_4513	TA46934_4513	-2.25366	-0.873986	-0.758819	-0.392746	-1.77241	-1.88758	1.74013e-06	2.34147e-05	9.50304	27.8462	misc.UDP glucosyl and glucoronyl transferases	weakly similar to ( 101) AT2G30140 | Symbols: | UDP-glucoronosyl/UDP-glucosyl transferase family protein | chr2:12872200-12873691 FORWARDweakly similar to ( 172) loc_os01g59110 12001.m12049 protein indole-3-acetate beta-glucosyltransferase, putative, expressed no original description	26,2	scaffold367141	rbah51l08		18090	28714		x	x	x
A_13_P204199	TA56775_4513	TA56775_4513	2.11763	0.898495	0.986506	-0.0389791	1.18015	1.09214	5.84417e-05	0.000308477	7.31801	15.1639	misc.UDP glucosyl and glucoronyl transferases	weakly similar to ( 107) AT3G16520 | Symbols: UGT88A1 | UDP-glucoronosyl/UDP-glucosyl transferase family protein | chr3:5618847-5620833 REVERSEvery weakly similar to (84.7) ZOX_PHAVU Zeatin O-xylosyltransferase (EC 2.4.2.40) (Zeatin O-beta-D-xylosyltransferase) - Phaseolus vulgaris (Kidney bean) (French bean)weakly similar to ( 171) loc_os01g50200 12001.m11204 protein anthocyanidin 5,3-O-glucosyl…	26,2	scaffold790976	EBro02_SQ008_B12					x	x	x
A_13_P137050	TA35219_4513	TA35219_4513	2.60845	0.234719	1.0081	-0.853401	1.52033	0.746942	0.000601035	0.00181134	9.77746	9.672	mitochondrial electron transport / ATP synthesis.alternative oxidase	moderately similar to ( 405) AT3G22360 | Symbols: AOX1B | AOX1B; alternative oxidase | chr3:7904156-7905384 FORWARDmoderately similar to ( 390) AOX2_SOYBN Alternative oxidase 2, mitochondrial precursor (EC 1.-.-.-) - Glycine max (Soybean)highly similar to ( 501) loc_os04g51160 12004.m10012 protein transposon protein, putative, unclassified, expressed no original description	9,4	scaffold402876	EBro02_SQ004_C15		11524	3866	31575	x	x	x
A_13_P171685	TA46853_4513	TA46853_4513	3.53925	1.27113	1.52485	0.0498907	2.318	2.06428	5.7848e-06	5.53341e-05	7.22422	22.7719	mitochondrial electron transport / ATP synthesis.cytochrome c oxidase	no original description	9,7		HW01H01T					x	x	x
A_13_P241512	TA39976_4513	TA39976_4513	3.03396	0.848423	1.91373	0.634413	2.81995	1.75465	9.13516e-11	9.29617e-08	9.10168	128.33	mitochondrial electron transport / ATP synthesis.electron transfer flavoprotein	highly similar to ( 552) AT2G43400 | Symbols: ETFQO | ETFQO (electron-transfer flavoprotein:ubiquinone oxidoreductase); catalytic/ electron carrier/ electron-transferring-flavoprotein dehydrogenase | chr2:18021304-18025041 FORWARDhighly similar to ( 652) loc_os10g37210 12010.m21941 protein electron transfer flavoprotein-ubiquinone oxidoreductase,mitochondrial precursor, putative, expressed no ori…	9,3	scaffold836061	HO38B17S		25386	17908	33552	x	x	x
A_13_P523199	DN155816	DN155816	-2.10729	-0.749429	-0.676964	0.0752675	-1.28259	-1.35506	2.66044e-06	3.11039e-05	13.5442	25.9516	mitochondrial electron transport / ATP synthesis.F1-ATPase	moderately similar to ( 213) ATCG00480 | Symbols: ATPB | chloroplast-encoded gene for beta subunit of ATP synthase | chrC:52660-54156 REVERSEmoderately similar to ( 221) ATPB_WHEAT ATP synthase subunit beta (EC 3.6.3.14) (ATPase subunit beta) (ATP synthase F1 sector subunit beta) - Triticum aestivum (Wheat)moderately similar to ( 220) loc_os10g21270 12010.m05145 protein ATP synthase beta chain, p…	9,9	scaffold235718	GCA003N11x		37541	5669	6532	x	x	x
A_13_P159055	TA42412_4513	TA42412_4513	-2.10185	-0.56741	-1.7185	-0.14701	-1.68145	-0.530361	3.80699e-05	0.000223613	9.74696	16.3894	mitochondrial electron transport / ATP synthesis.NADH-DH.complex I	weakly similar to ( 161) AT3G27890 | Symbols: NQR | NQR (NADPH:QUINONE OXIDOREDUCTASE); FMN reductase | chr3:10350807-10351938 REVERSEmoderately similar to ( 202) NQR2_ORYSA Probable NADPH:quinone oxidoreductase 2 (EC 1.6.5.2) - Oryza sativa (Rice)moderately similar to ( 202) loc_os01g72460 12001.m13281 protein NADPH quinone oxidoreductase 2, putative, expressed no original description	9.1.1	scaffold19823	HH02O14u		26770			x	x	x
A_13_P113710	TA28480_4513	TA28480_4513	3.39043	1.37173	2.38121	0.193133	2.21183	1.20236	9.90085e-10	2.63811e-07	14.4253	89.757	N-metabolism.ammonia metabolism.glutamine synthetase	moderately similar to ( 340) AT1G66200 | Symbols: ATGSR2 | ATGSR2; copper ion binding / glutamate-ammonia ligase | chr1:24655552-24657520 REVERSEmoderately similar to ( 343) GLN12_ORYSA Glutamine synthetase cytosolic isozyme 1-2 (EC 6.3.1.2) (OsGLN1;2) (OsGS1;2) (Glutamate--ammonia ligase GLN1;2) (Glutamine synthetase root isozyme) - Oryza sativa (Rice)moderately similar to ( 343) loc_os03g12290 …	12.2.2	scaffold979448	rbasd13k24		14809	15884	32221	x	x		x
A_13_P397510	TA32074_4513	TA32074_4513	-2.01184	-0.336293	-1.42054	-0.238326	-1.91387	-0.829623	0.000790435	0.00225418	14.2927	9.13857	N-metabolism.ammonia metabolism.glutamine synthetase	highly similar to ( 635) AT5G35630 | Symbols: GS2, GLN2, ATGSL1 | GS2 (GLUTAMINE SYNTHETASE 2); glutamate-ammonia ligase | chr5:13831220-13833239 FORWARDhighly similar to ( 753) GLNA2_HORVU Glutamine synthetase leaf isozyme, chloroplast precursor (EC 6.3.1.2) (Glutamate--ammonia ligase) (Chloroplast GS2) - Hordeum vulgare (Barley)highly similar to ( 701) loc_os04g56400 12004.m79000 protein glutam…	12.2.2	C249978411	X16000		22603	5849	28482	x	x	x
A_13_P406851	TA34363_4513	TA34363_4513	2.80087	1.31782	1.60521	0.66842	2.15147	1.86408	8.66513e-07	1.47374e-05	12.5332	31.2213	N-metabolism.N-degradation.glutamate dehydrogenase	highly similar to ( 708) AT5G07440 | Symbols: GDH2 | GDH2 (GLUTAMATE DEHYDROGENASE 2); ATP binding / glutamate dehydrogenase [NAD(P)+]/ glutamate dehydrogenase/ oxidoreductase | chr5:2356153-2357546 FORWARDhighly similar to ( 698) DHEA_NICPL Glutamate dehydrogenase A (EC 1.4.1.3) (GDH A) - Nicotiana plumbaginifolia (Leadwort-leaved tobacco)highly similar to ( 774) loc_os04g45970 12004.m09548 prot…	12.3.1	scaffold49504	baak24e04		2089	17561	7854	x	x	x
A_13_P017716	AK252886	AK252886	-2.16226	-0.662414	-0.613807	-0.115075	-1.61492	-1.66352	6.42667e-05	0.000330787	12.7716	14.9023	not assigned.no ontology	weakly similar to ( 136) AT2G21530 | Symbols: | forkhead-associated domain-containing protein / FHA domain-containing protein | chr2:9219372-9220464 FORWARDmoderately similar to ( 210) loc_os12g03070 12012.m26818 protein FHA domain containing protein, expressed Hordeum vulgare subsp. vulgare cDNA clone: FLbaf177f14, mRNA sequence	35,1	scaffold498742	rbasd14n05		38286	22128	29288	x	x	x
A_13_P062606	BU970223	BU970223	2.45211	0.618865	1.35525	1.19589	3.02913	2.29274	4.35663e-10	1.88377e-07	11.142	101.573	not assigned.no ontology	very weakly similar to (94.4) AT4G33180 | Symbols: | hydrolase, alpha/beta fold family protein | chr4:16000282-16002055 FORWARDmoderately similar to ( 222) loc_os03g08100 12003.m35044 protein catalytic/ hydrolase, putative, expressed HB14A05r BC Hordeum vulgare subsp. vulgare cDNA clone HB14A05 5-PRIME, mRNA sequence	35,1	scaffold506623	HB14A05r	MER034854	11199	28835	35068	x	x	x
A_13_P075261	AY137513	AY137513	3.24495	1.09378	1.24981	-0.297075	1.8541	1.69807	1.87742e-10	1.17149e-07	14.3534	115.238	not assigned.no ontology	moderately similar to ( 491) AT5G62740 | Symbols: | band 7 family protein | chr5:25201320-25202535 FORWARDhighly similar to ( 520) loc_os05g51420 12005.m083584 protein hypersensitive-induced response protein, putative, expressed Hordeum vulgare subsp. vulgare hypersensitive-induced reaction protein 3 mRNA, complete cds	35,1	scaffold978290	HO30G04w		29358	5761	31756	x	x	x
A_13_P077616	AK249135	AK249135	2.16454	0.584228	1.05638	0.181789	1.7621	1.28995	0.00011218	0.000503355	8.96973	13.4383	not assigned.no ontology	very weakly similar to (84.7) AT1G23000 | Symbols: | heavy-metal-associated domain-containing protein | chr1:8143614-8144865 FORWARDweakly similar to ( 150) loc_os03g22490 12003.m101339 protein heavy metal-associated domain containing protein, expressed Hordeum vulgare subsp. vulgare cDNA clone: FLbaf22n02, mRNA sequence	35,1	scaffold835097	basd18d21		11891	11448	24049	x	x	x
A_13_P103930	LOC100127234	AV939960	4.33738	2.25716	3.57392	0.963439	3.04365	1.72689	3.49861e-09	4.69922e-07	13.9178	74.1173	not assigned.no ontology	moderately similar to ( 248) AT5G41120 | Symbols: | esterase/lipase/thioesterase family protein | chr5:16455312-16459198 REVERSEmoderately similar to ( 323) loc_os09g33530 12009.m22161 protein acyltransferase/ catalytic, putative, expressed AV939960 K. Sato unpublished cDNA library, strain H602 adult, heading stage top three leaves Hordeum vulgare subsp. spontaneum cDNA clone bah24n16 5', mRNA se…	35,1	scaffold580913	S0001400034B07F1	MER214538	11080	8841	36149	x
A_13_P105155	EX590431	EX590431	2.27799	0.50958	1.35734	0.664648	2.43306	1.58529	7.57789e-09	7.39568e-07	7.31852	65.8599	not assigned.no ontology	weakly similar to ( 122) AT3G44190 | Symbols: | pyridine nucleotide-disulphide oxidoreductase family protein | chr3:15902004-15903402 REVERSEweakly similar to ( 182) loc_os11g05970 12011.m04793 protein disulfide oxidoreductase/ electron carrier/ oxidoreductase, putative, expressed HDP12I07w HDP Hordeum vulgare subsp. vulgare cDNA clone HDP12I07, mRNA sequence	35,1	scaffold979226	EBan01_SQ005_B08			19228		x	x	x
A_13_P115575	TA29194_4513	TA29194_4513	-2.22725	-0.568354	-0.618603	-0.655299	-2.31419	-2.26394	8.63016e-05	0.000412415	11.9194	14.1129	not assigned.no ontology	moderately similar to ( 206) AT5G53490 | Symbols: | thylakoid lumenal 17.4 kDa protein, chloroplast | chr5:21723488-21724621 REVERSEmoderately similar to ( 204) loc_os10g35810 12010.m06399 protein uncharacterized low-complexity proteins, putative, expressed no original description	35,1	scaffold360641	baak40f03		37052	21427	33884	x	x	x
A_13_P127275	TA32555_4513	TA32555_4513	2.30429	0.508693	1.00122	0.0654587	1.86106	1.36853	4.6124e-07	9.68603e-06	11.5559	34.5807	not assigned.no ontology	weakly similar to ( 123) AT5G27760 | Symbols: | hypoxia-responsive family protein | chr5:9830396-9831559 FORWARDweakly similar to ( 172) loc_os07g47670 12007.m079790 protein hypoxia induced protein conserved region containing protein, expressed no original description	35,1	scaffold532440	basd11l06		31999	22470	96	x	x	x
A_13_P137775	TA35432_4513	TA35432_4513	2.47173	2.08465	2.59209	1.34123	1.72831	1.22087	1.21156e-10	1.05678e-07	13.4954	123.035	not assigned.no ontology	moderately similar to ( 440) AT5G13800 | Symbols: | hydrolase, alpha/beta fold family protein | chr5:4452063-4454141 REVERSEhighly similar to ( 559) loc_os06g24730 12006.m31876 protein hydrolase, alpha/beta fold family protein, expressed no original description	35,1	scaffold121383	UCRHV18_01dd12_b1	MER213262	700	21603	14877	x
A_13_P141795	TA36726_4513	TA36726_4513	2.0935	2.0813	2.5072	0.443337	0.455543	0.0296349	1.22119e-06	1.87108e-05	7.8349	29.518	not assigned.no ontology	very weakly similar to (96.7) AT3G06390 | Symbols: | integral membrane family protein | chr3:1938913-1939707 REVERSEweakly similar to ( 149) loc_os07g26110 12007.m06888 protein plant integral membrane protein TIGR01569 containing protein, expressed no original description	35,1	scaffold199628	HO05I20w		4483			x
A_13_P154400	TA40872_4513	TA40872_4513	-2.07105	-0.226043	-0.292418	-0.263366	-2.10838	-2.042	0.000235611	0.000879866	11.9105	11.6613	not assigned.no ontology	moderately similar to ( 361) AT4G33540 | Symbols: | metallo-beta-lactamase family protein | chr4:16130882-16133678 FORWARDhighly similar to ( 503) loc_os02g58260 12002.m100425 protein Zn-dependent hydrolases, including glyoxylases, putative, expressed no original description	35,1	scaffold753528	baak12i22		38341	2709		x	x	x
A_13_P161020	TA43118_4513	TA43118_4513	2.56555	1.27601	1.70286	0.419707	1.70925	1.2824	3.14072e-07	7.5336e-06	9.78551	36.7834	not assigned.no ontology	very weakly similar to (97.1) loc_os05g04960 12005.m05025 protein glycerolphosphate mutase, putative, expressed no original description	35,1	scaffold937128	HX06N14w			28788	22588	x	x	x
A_13_P179774	TA49767_4513	TA49767_4513	4.1035	0.630814	2.29913	0.51194	3.98463	2.31631	1.20132e-08	9.65129e-07	9.11194	61.3588	not assigned.no ontology	weakly similar to ( 128) AT2G38480 | Symbols: | integral membrane protein, putative | chr2:16110960-16111694 REVERSEmoderately similar to ( 218) loc_os05g27790 12005.m07067 protein start codon, putative, expressed no original description	35,1	scaffold742382	HA06L03u		43258	13409		x	x		x
A_13_P182819	TA50854_4513	TA50854_4513	2.29053	0.549729	1.32668	0.0889245	1.82972	1.05277	2.25416e-07	6.05646e-06	7.67629	38.7854	not assigned.no ontology	weakly similar to ( 174) AT3G23410 | Symbols: | alcohol oxidase-related | chr3:8382860-8386024 FORWARDmoderately similar to ( 246) loc_os10g33520 12010.m06181 protein alcohol oxidase, putative no original description	35,1	scaffold328324	HM08G18w		34339	22990	3918	x	x	x
A_13_P207109	TA57495_4513	TA57495_4513	2.72254	0.525588	1.45673	0.424841	2.62179	1.69065	9.22688e-08	3.36986e-06	12.1307	44.6798	not assigned.no ontology	weakly similar to ( 132) AT1G04970 | Symbols: | lipid-binding serum glycoprotein family protein | chr1:1411924-1413431 FORWARDmoderately similar to ( 230) loc_os06g20430 12006.m06700 protein lipid binding protein, putative, expressed no original description	35,1	scaffold321349	EBro02_SQ007_D06		41402	22718	33532	x	x	x
A_13_P244565	TA37279_4513	TA37279_4513	-2.4661	0.133635	-0.913357	-0.342199	-2.94194	-1.89494	0.000141841	0.000597066	11.6092	12.856	not assigned.no ontology	weakly similar to ( 118) AT3G55605 | Symbols: | mitochondrial glycoprotein family protein / MAM33 family protein | chr3:20622668-20623889 FORWARDmoderately similar to ( 213) loc_os01g05060 12001.m07140 protein mitochondrial glycoprotein, expressed no original description	35,1	scaffold577229	basd11k05		16190	12226	28420	x	x	x
A_13_P244810	AK252182	AK252182	-2.16607	-0.760543	-0.683633	-0.101061	-1.50659	-1.5835	5.8401e-06	5.56942e-05	11.7421	22.7352	not assigned.no ontology	moderately similar to ( 447) AT3G61080 | Symbols: | fructosamine kinase family protein | chr3:22607152-22608883 FORWARDhighly similar to ( 513) loc_os03g02640 12003.m05804 protein expressed protein Hordeum vulgare subsp. vulgare cDNA clone: FLbaf149i01, mRNA sequence	35,1	scaffold340751	bags10g12		8400	26826	28670	x	x	x
A_13_P248513	TA33790_4513	TA33790_4513	3.72469	1.39453	2.28232	-0.0540052	2.27615	1.38836	9.18676e-08	3.36384e-06	11.0671	44.7105	not assigned.no ontology	moderately similar to ( 243) AT2G32150 | Symbols: | haloacid dehalogenase-like hydrolase family protein | chr2:13659095-13660531 FORWARDmoderately similar to ( 355) loc_os03g49440 12003.m101456 protein phosphatase, putative, expressed no original description	35,1	scaffold210968	HP05H10T		19646	1976	3972	x	x		x
A_13_P250300	TA47510_4513	TA47510_4513	-2.71229	-1.02102	-1.73544	-0.482366	-2.17364	-1.45922	1.6802e-06	2.30278e-05	9.41253	28.0078	not assigned.no ontology	weakly similar to ( 145) AT4G11570 | Symbols: | haloacid dehalogenase-like hydrolase family protein | chr4:7004743-7005864 FORWARDmoderately similar to ( 272) loc_os04g47020 12004.m35410 protein genetic modifier, putative, expressed no original description	35,1	scaffold785510	rbags32k16		8750	6871		x	x	x
A_13_P320687	BF628009	BF628009	2.05385	0.643864	1.26124	0.0969399	1.50693	0.889551	2.09811e-06	2.64849e-05	8.85962	26.997	not assigned.no ontology	weakly similar to ( 194) AT2G04690 | Symbols: | cellular repressor of E1A-stimulated genes (CREG) family | chr2:1644628-1646035 FORWARDmoderately similar to ( 281) loc_os06g13100 12006.m091657 protein CREG1 protein precursor, putative, expressed HVSMEb0002J13f Hordeum vulgare seedling shoot EST library HVcDNA0002 (Dehydration stress) Hordeum vulgare subsp. vulgare cDNA clone HVSMEb0002J13f, mRNA …	35,1	scaffold842300	EBma01_SQ005_L18	MER380270	6470	196	1220	x	x	x
A_13_P401070	TA47767_4513	TA47767_4513	2.17114	0.211233	1.04987	0.691996	2.6519	1.81327	6.28192e-09	6.55655e-07	8.63162	67.7798	not assigned.no ontology	highly similar to ( 603) AT1G69340 | Symbols: | appr-1-p processing enzyme family protein | chr1:26066298-26069644 FORWARDhighly similar to ( 699) loc_os10g30750 12010.m05934 protein appr-1-p processing enzyme family protein, expressed no original description	35,1	scaffold856378	rbags30o14	MER181427	4832	15897	34013	x	x	x
A_13_P439156	BQ768441	BQ768441	3.81989	2.01593	3.04187	0.298969	2.10293	1.07698	2.00199e-10	1.17149e-07	11.425	114.136	not assigned.no ontology	very weakly similar to (83.6) loc_os08g31700 12008.m80310 protein carbohydrate transporter/ sugar porter/ transporter, putative, expressed EBro08_SQ011_A19_R root, 3 week, drought-stressed, cv Optic, EBro08 Hordeum vulgare subsp. vulgare cDNA clone EBro08_SQ011_A19 5', mRNA sequence	35,1	scaffold553610	EBro08_SQ011_A19		4889	3420	17685	x
A_13_P473278	CA023363	CA023363	2.53174	0.401213	1.32363	-0.0913532	2.03918	1.11676	5.42446e-07	1.0798e-05	6.9019	33.6872	not assigned.no ontology	moderately similar to ( 235) loc_os01g44250 12001.m10682 protein YZ1, putative, expressed HZ45P24r HZ Hordeum vulgare subsp. vulgare cDNA clone HZ45P24 5-PRIME, mRNA sequence	35,1	scaffold794351	HZ45P24r					x	x	x
A_13_P517204	TA33234_4513	TA33234_4513	2.83594	0.704188	1.27423	0.481271	2.61302	2.04298	1.4952e-08	1.06775e-06	14.7443	59.3239	not assigned.no ontology	weakly similar to ( 158) AT3G51730 | Symbols: | saposin B domain-containing protein | chr3:19186970-19188436 FORWARDmoderately similar to ( 300) loc_os12g02094 12012.m73928 protein surfactant protein B containing protein, expressed no original description	35,1	scaffold495076	EBro02_SQ006_N09		7187	10865	7056	x	x	x
A_13_P519739	BQ763656	BQ763656	2.67012	0.857923	1.13017	0.0186552	1.83085	1.55861	2.28147e-06	2.79653e-05	11.3802	26.624	not assigned.no ontology	weakly similar to ( 159) AT1G48320 | Symbols: | thioesterase family protein | chr1:17855024-17855577 REVERSEmoderately similar to ( 218) loc_os05g04660 12005.m04997 protein expressed protein EBro03_SQ005_F04 _R root, 3 week, waterlogged, cv Optic, EBro03 Hordeum vulgare subsp. vulgare cDNA clone EBro03_SQ005_F04 5', mRNA sequence	35,1	scaffold811994	EBro03_SQ005_F04					x	x	x
A_13_P525104	DN156932	DN156932	3.89043	1.17671	2.56937	0.696822	3.41054	2.01789	5.77327e-09	6.16539e-07	9.90909	68.6613	not assigned.no ontology	weakly similar to ( 108) loc_os07g42160 12007.m08452 protein GTP pyrophosphokinase, putative, expressed GCN003K21u GCN Hordeum vulgare cDNA clone GCN003K21 3-PRIME, mRNA sequence	35,1	scaffold292833	GCN003K21u		26296	23907	28849	x	x		x
A_13_P536329	DN179868	DN179868	2.79085	1.53466	0.749583	-0.670693	0.585494	1.37057	4.35435e-05	0.000247663	11.5717	15.9971	not assigned.no ontology	weakly similar to ( 128) AT1G14870 | Symbols: | FUNCTIONS IN: molecular_function unknown; INVOLVED IN: response to oxidative stress; LOCATED IN: plasma membrane; EXPRESSED IN: callus; CONTAINS InterPro DOMAIN/s: EGF-type aspartate/asparagine hydroxylation conserved site (InterPro:IPR000152), Protein of unknown function Cys-rich (InterPro:IPR006461); BEST Arabidopsis thaliana protein match is: unk…	35,1	scaffold405243	HO28P14S		25857	29162		x	x	x
A_13_P578284	TA37586_4513	TA37586_4513	2.17208	0.550367	1.10578	0.129062	1.75078	1.19536	6.57573e-06	6.07639e-05	11.5872	22.2808	not assigned.no ontology	weakly similar to ( 104) AT4G30550 | Symbols: | glutamine amidotransferase class-I domain-containing protein | chr4:14925618-14926713 FORWARDmoderately similar to ( 216) loc_os03g48060 12003.m09817 protein defense-related protein, putative, expressed no original description	35,1	scaffold916102	bah49c18	MER199836	27029	24421	29259	x	x	x
A_13_P578459	TC188296	TC188296	2.00364	0.923602	1.03648	-0.288485	0.791558	0.678678	1.01925e-05	8.34971e-05	11.6949	20.668	not assigned.no ontology	weakly similar to ( 137) AT2G39420 | Symbols: | esterase/lipase/thioesterase family protein | chr2:16460442-16462872 FORWARDweakly similar to ( 183) loc_os01g62010 12001.m12324 protein monoglyceride lipase, putative, expressed no original description	35,1	scaffold900483	HO02A01w	MER036047	9526			x	x	x
A_13_P038496	AK250780	AK250780	-2.1643	-0.447189	-0.697512	0.201751	-1.51536	-1.26504	0.000478324	0.00151834	13.0155	10.1329	not assigned.no ontology.pentatricopeptide (PPR) repeat-containing protein	moderately similar to ( 452) AT5G25630 | Symbols: | pentatricopeptide (PPR) repeat-containing protein | chr5:8947426-8949424 FORWARDweakly similar to ( 186) RF1_ORYSA Rf1 protein, mitochondrial precursor (PPR protein) (Fertility restorer) (Restorer for CMS) - Oryza sativa (Rice)highly similar to ( 816) loc_os01g12810 12001.m150518 protein leaf protein, putative, expressed Hordeum vulgare subsp. v…	35.1.5	scaffold90232	rbaak18e07	MER091772	2181	8424	37521	x	x	x
A_13_P137790	TA35437_4513	TA35437_4513	-2.21891	-0.488915	-0.948337	-0.697837	-2.42783	-1.96841	0.000573556	0.00174554	10.6858	9.76523	not assigned.no ontology.pentatricopeptide (PPR) repeat-containing protein	weakly similar to ( 120) loc_os02g15660 12002.m100714 protein expressed protein no original description	35.1.5	scaffold206470	rbasd1f05		21618	15768	29484	x	x	x
A_13_P468158	CA009925	CA009925	2.50606	-0.675156	-0.467945	-1.20409	1.97713	1.76992	0.00379004	0.00806028	7.18632	6.45367	not assigned.no ontology.pentatricopeptide (PPR) repeat-containing protein	weakly similar to ( 135) AT5G50990 | Symbols: | FUNCTIONS IN: molecular_function unknown; INVOLVED IN: biological_process unknown; LOCATED IN: cellular_component unknown; EXPRESSED IN: 6 plant structures; EXPRESSED DURING: F mature embryo stage, petal differentiation and expansion stage, D bilateral stage, E expanded cotyledon stage; CONTAINS InterPro DOMAIN/s: Pentatricopeptide repeat (InterPro:…	35.1.5	scaffold965790	HT12F09u	MER344434				x	x	x
A_13_P575839	TC186051	TC186051	-2.19543	-0.768409	-1.21806	-0.362285	-1.7893	-1.33965	5.274e-06	5.15434e-05	8.55	23.1319	not assigned.no ontology.pentatricopeptide (PPR) repeat-containing protein	very weakly similar to (96.3) loc_os09g25550 12009.m05707 protein expressed protein no original description	35.1.5	scaffold945194			30261	6815		x	x	x
A_13_P140170	TA36200_4513	TA36200_4513	2.56906	0.669004	1.04192	0.276344	2.1764	1.80348	3.17928e-07	7.58002e-06	7.81345	36.7116	not assigned.no ontology.pumilio/Puf RNA-binding domain-containing protein	highly similar to ( 516) AT3G20250 | Symbols: APUM5 | APUM5 (Arabidopsis Pumilio 5); RNA binding / binding | chr3:7059098-7062660 REVERSEhighly similar to ( 762) loc_os08g40830 12008.m61965 protein pumilio domain-containing protein PPD1, putative, expressed no original description	35.1.12	scaffold75642	UCRHV18_02dh10_b1		24330	6627	19138	x	x	x
A_13_P006221	BF618266	BF618266	3.82124	1.19265	2.57945	0.408637	3.03723	1.65042	1.34202e-10	1.09768e-07	8.35619	121.17	not assigned.unknown	weakly similar to ( 196) AT4G13400 | Symbols: | unknown protein | chr4:7787907-7791149 REVERSEmoderately similar to ( 271) loc_os05g48230 12005.m08894 protein expressed protein HVSMEc0005D11f Hordeum vulgare seedling shoot EST library HVcDNA0003 (Etiolated and unstressed) Hordeum vulgare subsp. vulgare cDNA clone HVSMEc0005D11f, mRNA sequence	35,2	scaffold614921	HVSMEm0019C01f2		38420	6901	2120	x	x		x
A_13_P007546	AK252748	AK252748	-2.13066	-0.243496	-0.677247	0.00630276	-1.88086	-1.44711	0.000326072	0.00112864	11.7651	10.9407	not assigned.unknown	moderately similar to ( 223) AT5G44650 | Symbols: | unknown protein | chr5:18013396-18015292 FORWARDmoderately similar to ( 330) loc_os01g58470 12001.m11989 protein expressed protein Hordeum vulgare subsp. vulgare cDNA clone: FLbaf164c21, mRNA sequence	35,2	scaffold981907	rbaak1m07		31086	17130	22396	x	x	x
A_13_P008726	BF265512	BF265512	-2.14469	-0.467798	-0.898733	-0.656215	-2.3331	-1.90217	0.000499764	0.00157007	9.946	10.0432	not assigned.unknown	weakly similar to ( 181) AT4G28080 | Symbols: | binding | chr4:13948993-13957840 REVERSEmoderately similar to ( 336) loc_os02g15660 12002.m100714 protein expressed protein HV_CEa0012H23f Hordeum vulgare seedling green leaf EST library HVcDNA0004 (Blumeria challenged) Hordeum vulgare subsp. vulgare cDNA clone HV_CEa0012H23f, mRNA sequence	35,2	scaffold206470	HV_CEa0012H23f		21615	15767	29484	x	x	x
A_13_P010036	AK251291	AK251291	-2.26111	-1.20007	-1.67204	-0.985577	-2.04662	-1.57465	7.61354e-07	1.36524e-05	9.98055	31.8858	not assigned.unknown	moderately similar to ( 299) AT4G24750 | Symbols: | FUNCTIONS IN: molecular_function unknown; INVOLVED IN: biological_process unknown; LOCATED IN: chloroplast; EXPRESSED IN: 22 plant structures; EXPRESSED DURING: 13 growth stages; CONTAINS InterPro DOMAIN/s: Rhodanese-like (InterPro:IPR001763); BEST Arabidopsis thaliana protein match is: rhodanese-like domain-containing protein (TAIR:AT3G08920.1)…	35,2	scaffold973325	bah38g20		872	1269	34531	x	x	x
A_13_P012656	SGR	AY850135	3.49594	1.94767	3.36942	1.49913	3.0474	1.62565	3.4671e-11	4.98099e-08	13.2159	148.232	not assigned.unknown	moderately similar to ( 274) AT4G11910 | Symbols: | INVOLVED IN: biological_process unknown; LOCATED IN: chloroplast; BEST Arabidopsis thaliana protein match is: NYE1 (NON-YELLOWING 1) (TAIR:AT4G22920.1); Has 130 Blast hits to 128 proteins in 45 species: Archae - 0; Bacteria - 50; Metazoa - 0; Fungi - 0; Plants - 78; Viruses - 0; Other Eukaryotes - 2 (source: NCBI BLink). | chr4:7156435-7157839 F…	35,2	scaffold779395	HP04P05T		34808	24964		x	x		x
A_13_P013181	BM443338	BM443338	2.8263	1.28572	1.86653	-0.227919	1.31266	0.731854	1.54872e-06	2.194e-05	10.1686	28.3869	not assigned.unknown	EBro02_SQ003_K13_R root, 3 week, hydroponic grown, low nitrogen, cv Optic, EBro02 Hordeum vulgare subsp. vulgare cDNA clone EBro02_SQ003_K13 5', mRNA sequence	35,2	scaffold981205	EBro02_SQ003_K13		32219	8365	11345	x	x	x
A_13_P015591	BF259387	BF259387	5.22995	1.83099	3.11336	0.226329	3.62529	2.34292	1.43408e-08	1.06135e-06	8.46384	59.707	not assigned.unknown	HVSMEf0019H07f Hordeum vulgare seedling root EST library HVcDNA0007 (Etiolated and unstressed) Hordeum vulgare subsp. vulgare cDNA clone HVSMEf0019H07f, mRNA sequence	35,2	C249963353	rbasd18j08		18728	23549	5910	x	x		x
A_13_P015746	BJ469441	BJ469441	2.71893	0.628076	1.5061	0.69097	2.78183	1.9038	3.28863e-06	3.65083e-05	8.40641	25.0482	not assigned.unknown	BJ469441 K. Sato unpublished cDNA library, cv. Haruna Nijo adult, heading stage top three leaves Hordeum vulgare subsp. vulgare cDNA clone baal23a10 5', mRNA sequence	35,2	scaffold561500	baal12e05					x	x	x
A_13_P016371	BF261065	BF261065	2.12001	-0.118735	0.295992	0.229773	2.46852	2.05379	8.78748e-06	7.4955e-05	10.7234	21.2024	not assigned.unknown	HVSMEf0023K17f Hordeum vulgare seedling root EST library HVcDNA0007 (Etiolated and unstressed) Hordeum vulgare subsp. vulgare cDNA clone HVSMEf0023K17f, mRNA sequence	35,2	scaffold19474	HO10M06w		15916	5964	16516	x	x	x
A_13_P016466	DN177288	DN177288	2.02255	0.885034	0.400984	-0.429972	0.707547	1.1916	8.48287e-05	0.000407188	12.6989	14.1581	not assigned.unknown	weakly similar to ( 127) loc_os02g09850 12002.m06282 protein expressed protein HO38F03S HO Hordeum vulgare cDNA clone HO38F03 5-PRIME, mRNA sequence	35,2	scaffold937720	HO38F03w					x	x	x
A_13_P017896	AV941791	AV941791	-2.05756	-0.68675	-1.12108	-0.0707086	-1.44152	-1.00718	2.03478e-05	0.000140381	13.6807	18.3223	not assigned.unknown	very weakly similar to (85.1) loc_os10g25570 12010.m21876 protein expressed protein AV941791 K. Sato unpublished cDNA library, strain H602 adult, heading stage top three leaves Hordeum vulgare subsp. spontaneum cDNA clone bah36k23 5', mRNA sequence	35,2	scaffold102144	bah36k23					x	x	x
A_13_P018221	BJ448913	BJ448913	-2.00903	-0.514768	-0.489453	-0.257391	-1.75166	-1.77697	2.77036e-05	0.000176936	13.1174	17.3484	not assigned.unknown	moderately similar to ( 210) AT3G32930 | Symbols: | unknown protein | chr3:13489595-13490704 FORWARDmoderately similar to ( 291) loc_os07g41710 12007.m08407 protein expressed protein BJ448913 K. Sato unpublished cDNA library, cv. Akashinriki vegetative stage leaves Hordeum vulgare subsp. vulgare cDNA clone baak21k24 5', mRNA sequence	35,2	scaffold982103	baak21k24		17520	6715	28748	x	x	x
A_13_P019711	AK250471	AK250471	2.28247	0.402521	1.20221	0.488117	2.36807	1.56838	2.21376e-08	1.33332e-06	11.1385	55.8322	not assigned.unknown	moderately similar to ( 367) AT1G06050 | Symbols: | unknown protein | chr1:1830726-1831667 REVERSEhighly similar to ( 511) loc_os08g05640 12008.m26580 protein lipid binding protein, putative, expressed Hordeum vulgare subsp. vulgare cDNA clone: FLbaf77d24, mRNA sequence	35,2	scaffold977094	HO29G06w		23587	16909	8869	x	x	x
A_13_P020296	AK249899	AK249899	2.76262	0.488315	1.39493	0.385468	2.65977	1.75316	2.78785e-10	1.44867e-07	11.1973	108.612	not assigned.unknown	moderately similar to ( 334) AT4G17790 | Symbols: | INVOLVED IN: biological_process unknown; EXPRESSED IN: 23 plant structures; EXPRESSED DURING: 15 growth stages; CONTAINS InterPro DOMAIN/s: SNARE associated Golgi protein (InterPro:IPR015414); BEST Arabidopsis thaliana protein match is: unknown protein (TAIR:AT1G71940.1); Has 2258 Blast hits to 2258 proteins in 517 species: Archae - 4; Bacteria …	35,2	scaffold979741	bags10p04		9624	15642	34111	x	x	x
A_13_P022051	AV914662	AV914662	-2.2031	-0.915241	-1.29193	0.034412	-1.25345	-0.876765	7.38184e-07	1.33645e-05	7.99849	32.0464	not assigned.unknown	AV914662 K. Sato unpublished cDNA library, cv. Haruna Nijo germination shoots Hordeum vulgare subsp. vulgare cDNA clone bags7h06 5', mRNA sequence	35,2	scaffold52631	bags7h06					x	x	x
A_13_P022091	BE194382	BE194382	2.65978	1.99372	2.15939	0.671482	1.33755	1.17188	2.17355e-09	3.56555e-07	10.7979	79.682	not assigned.unknown	HVSMEh0085F21f Hordeum vulgare 5-45 DAP spike EST library HVcDNA0009 (5 to 45 DAP) Hordeum vulgare subsp. vulgare cDNA clone HVSMEh0085F21f, mRNA sequence	35,2	scaffold125856	HVSMEh0085F21r2			30282		x	x		x
A_13_P022296	CA020618	CA020618	2.66727	0.791267	1.53271	0.394932	2.27093	1.52949	2.30589e-06	2.81433e-05	8.69255	26.5769	not assigned.unknown	HZ36O02r HZ Hordeum vulgare subsp. vulgare cDNA clone HZ36O02 5-PRIME, mRNA sequence	35,2	scaffold963288	HZ36O02r			7465	22759	x	x	x
A_13_P026436	BQ757529	BQ757529	2.33216	0.523879	1.03879	0.438683	2.24696	1.73205	4.47251e-08	2.10863e-06	8.39227	50.0501	not assigned.unknown	EBem10_SQ004_G13_R embryo, 2 Day germination, no treatment, cv Optic, EBem10 Hordeum vulgare subsp. vulgare cDNA clone EBem10_SQ004_G13 5', mRNA sequence	35,2	scaffold159704	EBem10_SQ004_G13		39458	17350	21605	x	x	x
A_13_P026451	BQ757587	BQ757587	-2.46481	-0.521268	-1.11128	-0.608473	-2.55202	-1.962	0.000467166	0.00149145	10.6521	10.1814	not assigned.unknown	EBem10_SQ004_J15_R embryo, 2 Day germination, no treatment, cv Optic, EBem10 Hordeum vulgare subsp. vulgare cDNA clone EBem10_SQ004_J15 5', mRNA sequence	35,2	scaffold966341	EBem10_SQ004_J15		15410	27966	29291	x	x	x
A_13_P026866	BF065939	BF065939	2.50076	0.171297	1.72537	0.338406	2.66787	1.1138	8.47138e-07	1.4601e-05	11.7978	31.3365	not assigned.unknown	HV_CEb0014G14f Hordeum vulgare seedling green leaf EST library HVcDNA0005 (Blumeria challenged) Hordeum vulgare subsp. vulgare cDNA clone HV_CEb0014G14f, mRNA sequence	35,2	scaffold849412	HO17B11S		33797	30015		x	x	x
A_13_P026936	BQ763541	BQ763541	2.88086	0.704266	1.43344	0.531781	2.70837	1.97919	7.97155e-08	3.05271e-06	8.22319	45.7195	not assigned.unknown	EBro02_SQ008_L16_R root, 3 week, hydroponic grown, low nitrogen, cv Optic, EBro02 Hordeum vulgare subsp. vulgare cDNA clone EBro02_SQ008_L16 5', mRNA sequence	35,2	scaffold22000	EBro02_SQ008_L16					x	x	x
A_13_P026991	BQ763809	BQ763809	2.2028	0.567895	0.679452	0.111011	1.74592	1.63436	1.68629e-05	0.000121847	10.4957	18.9368	not assigned.unknown	EBro03_SQ005_P12_R root, 3 week, waterlogged, cv Optic, EBro03 Hordeum vulgare subsp. vulgare cDNA clone EBro03_SQ005_P12 5', mRNA sequence	35,2	scaffold208584	EBro03_SQ005_P12		10627	12174	25876	x	x	x
A_13_P027336	AK248940	AK248940	2.79839	1.47921	2.85529	0.296073	1.61525	0.23917	1.0475e-05	8.50456e-05	10.6907	20.5707	not assigned.unknown	very weakly similar to (84.3) loc_os06g04240 12006.m05153 protein Q-rich domain protein, putative, expressed Hordeum vulgare subsp. vulgare cDNA clone: FLbaf12f04, mRNA sequence	35,2	scaffold975315	EBro02_SQ008_H09					x	x		x
A_13_P030086	BG343399	BG343399	3.06718	0.712716	1.73134	0.119629	2.47409	1.45546	9.0184e-08	3.31712e-06	9.68586	44.8408	not assigned.unknown	moderately similar to ( 236) AT2G26070 | Symbols: RTE1 | RTE1 (REVERSION-TO-ETHYLENE SENSITIVITY1) | chr2:11105741-11106607 REVERSEmoderately similar to ( 292) loc_os01g51430 12001.m11322 protein expressed protein HVSMEg0005K10f Hordeum vulgare pre-anthesis spike EST library HVcDNA0008 (white to yellow anther) Hordeum vulgare subsp. vulgare cDNA clone HVSMEg0005K10f, mRNA sequence	35,2	scaffold128305	S0000800054G09F1		5963	18185	5462	x	x	x
A_13_P031636	BM375593	BM375593	3.40569	2.06348	3.10195	0.274793	1.617	0.578526	2.31701e-08	1.36024e-06	11.7357	55.4394	not assigned.unknown	EBem06_SQ003_N01_R embryo, 21 DPA, no treatment, cv Optic, EBem06 Hordeum vulgare subsp. vulgare cDNA clone EBem06_SQ003_N01 5', mRNA sequence	35,2	scaffold430002	EBem06_SQ003_N01					x
A_13_P031736	CX627829	CX627829	2.13593	0.673625	1.35092	0.273185	1.73549	1.0582	1.14603e-06	1.79075e-05	7.42913	29.827	not assigned.unknown	GBN006H04u GBN Hordeum vulgare cDNA clone GBN006H04 3-PRIME, mRNA sequence	35,2	scaffold941952	GBN006H04u		2982	17939	4217	x	x	x
A_13_P031741	EX590165	EX590165	-2.22705	-0.641027	-0.814068	0.246892	-1.33913	-1.16609	0.000482569	0.00152883	11.2846	10.1148	not assigned.unknown	weakly similar to ( 172) loc_os02g30610 12002.m08204 protein expressed protein HDP12O08w HDP Hordeum vulgare subsp. vulgare cDNA clone HDP12O08, mRNA sequence	35,2	scaffold231416	EBem05_SQ002_K12		16886	19466		x	x	x
A_13_P035311	BJ448693	BJ448693	-2.19517	-0.554892	-0.814714	0.307341	-1.33294	-1.07312	0.00117844	0.00310074	11.2949	8.39714	not assigned.unknown	very weakly similar to ( 100) loc_os01g34790 12001.m09783 protein expressed protein BJ448693 K. Sato unpublished cDNA library, cv. Akashinriki vegetative stage leaves Hordeum vulgare subsp. vulgare cDNA clone baak20o12 5', mRNA sequence	35,2	scaffold429075	baak20o12		40120	30352		x	x	x
A_13_P035401	CD055159	CD055159	-3.11809	-1.46852	-1.23305	0.683733	-0.965834	-1.20131	1.5443e-05	0.000114443	9.00066	19.2302	not assigned.unknown	HO08B11S HO Hordeum vulgare cDNA clone HO08B11 5-PRIME, mRNA sequence	35,2	scaffold980863	HO08B11S		15834			x	x	x
A_13_P035661	TC190450	BJ453989	2.01535	0.292835	1.3019	-0.0396802	1.68284	0.673777	2.61683e-06	3.07116e-05	10.134	26.0232	not assigned.unknown	BJ453989 K. Sato unpublished cDNA library, cv. Akashinriki vegetative stage leaves Hordeum vulgare subsp. vulgare cDNA clone baak45g23 5', mRNA sequence	35,2	scaffold407863	baak45g23					x	x	x
A_13_P035671	TC193394	BJ454088	2.20153	1.07952	1.61022	0.646032	1.76805	1.23734	1.30489e-08	1.00218e-06	13.5129	60.5823	not assigned.unknown	BJ454088 K. Sato unpublished cDNA library, cv. Akashinriki vegetative stage leaves Hordeum vulgare subsp. vulgare cDNA clone baak46a17 5', mRNA sequence	35,2	scaffold431850	baak46a17					x	x	x
A_13_P037076	BE421266	BE421266	2.05837	0.499167	0.696365	0.198307	1.75751	1.56032	5.3175e-07	1.0645e-05	11.1251	33.7958	not assigned.unknown	HWM007.E07 ITEC HWM Barley Leaf Library Hordeum vulgare subsp. vulgare cDNA clone HWM007.E07, mRNA sequence	35,2	scaffold80303	HV_CEb0022G24f		2978	26529	7221	x	x	x
A_13_P038376	AK251771	AK251771	-2.01989	-0.480719	-0.951134	0.136572	-1.4026	-0.932184	0.000108202	0.000488923	10.818	13.5297	not assigned.unknown	Hordeum vulgare subsp. vulgare cDNA clone: FLbaf132p07, mRNA sequence	35,2	scaffold13259	HO23M06w		39862	2299		x	x	x
A_13_P038491	AK248558	AK248558	-2.32671	-0.537288	-0.503744	-0.296636	-2.08606	-2.1196	0.000597987	0.00180482	11.7518	9.6821	not assigned.unknown	weakly similar to ( 136) AT4G21445 | Symbols: | unknown protein | chr4:11424781-11425590 FORWARDweakly similar to ( 151) loc_os04g54320 12004.m10323 protein expressed protein Hordeum vulgare subsp. vulgare cDNA clone: FLbaf83k11, mRNA sequence	35,2	scaffold694392	baak27i16		31792	27536		x	x	x
A_13_P044901	CD054341	CD054341	2.20764	0.964176	1.8771	0.87112	2.11459	1.20167	1.12298e-08	9.2263e-07	12.4748	61.999	not assigned.unknown	weakly similar to ( 141) AT5G59400 | Symbols: | unknown protein | chr5:23957756-23959518 FORWARDmoderately similar to ( 255) loc_os05g02010 12005.m28072 protein expressed protein HO01L23S HO Hordeum vulgare cDNA clone HO01L24 5-PRIME, mRNA sequence	35,2	scaffold968646	HO01L23S		10402	7717	28136	x	x	x
A_13_P045656	AK251941	AK251941	2.83467	1.52089	2.23156	1.05158	2.36536	1.65469	8.52095e-09	7.91282e-07	11.7418	64.6855	not assigned.unknown	very weakly similar to (94.0) loc_os05g40360 12005.m08212 protein hypothetical protein Hordeum vulgare subsp. vulgare cDNA clone: FLbaf136o23, mRNA sequence	35,2	scaffold971397	HO06P06w		40663	13564		x	x		x
A_13_P045971	AK252679	AK252679	2.77441	0.731777	1.94766	0.87422	2.91685	1.70097	4.51071e-07	9.52162e-06	11.9828	34.7051	not assigned.unknown	very weakly similar to (90.5) AT3G55470 | Symbols: | C2 domain-containing protein | chr3:20564356-20566092 FORWARDweakly similar to ( 139) ERG1_ORYSA Elicitor-responsive protein 1 (Fungal elicitor immediate early-responsive gene 1 protein) (FIERG1) (17 kDa phloem protein) (RPP17) - Oryza sativa (Rice)weakly similar to ( 139) loc_os01g62430 12001.m42753 protein elicitor-responsive protein 1, putat…	35,2	scaffold918057	HO28B22w		6430	8231	35663	x	x	x
A_13_P047961	CX625665	CX625665	2.21391	0.513068	1.36165	0.771386	2.47223	1.62365	8.03608e-08	3.05271e-06	7.21033	45.6616	not assigned.unknown	GAN006M22u GAN Hordeum vulgare cDNA clone GAN006M22 3-PRIME, mRNA sequence	35,2	scaffold956515	GAN006M22u					x	x	x
A_13_P049561	CX632411	CX632411	2.11338	0.0987959	0.217776	-0.0284962	1.98608	1.8671	7.58857e-06	6.73458e-05	6.67781	21.7423	not assigned.unknown	GBN002G12f GBN Hordeum vulgare cDNA clone GBN002G12 3-PRIME, mRNA sequence	35,2	scaffold979686	GBN002G12f					x	x	x
A_13_P050596	BM373050	BM373050	2.74933	1.02885	1.94425	0.205197	1.92568	1.01028	1.54766e-08	1.09879e-06	9.52816	59.0091	not assigned.unknown	EBma04_SQ002_O11_R maternal, 10 DPA, no treatment, cv Optic, EBma04 Hordeum vulgare subsp. vulgare cDNA clone EBma04_SQ002_O11 5', mRNA sequence	35,2	scaffold140905	EBma04_SQ002_O11		27050	24081		x	x	x
A_13_P053086	DN156088	DN156088	-2.12622	-1.21124	-1.76705	-0.411302	-1.32628	-0.770474	1.48413e-08	1.06609e-06	10.0733	59.3919	not assigned.unknown	very weakly similar to (92.0) loc_os01g01180 12001.m06765 protein expressed protein GCA001P16x GCA Hordeum vulgare cDNA clone GCA001P16 3-PRIME, mRNA sequence	35,2	scaffold100744	GCA001P16x		18622	23867	11210	x	x	x
A_13_P056546	EX584812	EX584812	2.50895	0.5952	1.58648	0.474382	2.38813	1.39685	1.61158e-08	1.11822e-06	11.2536	58.6416	not assigned.unknown	HDP01C20w HDP Hordeum vulgare subsp. vulgare cDNA clone HDP01C20, mRNA sequence	35,2	scaffold31610	HVSMEa0013L16r2		39821	2876	16527	x	x	x
A_13_P062696	AK250901	AK250901	2.93088	0.944755	1.57137	0.332771	2.31889	1.69228	3.07979e-10	1.5314e-07	12.9413	107.002	not assigned.unknown	moderately similar to ( 273) AT1G78420 | Symbols: | protein binding / zinc ion binding | chr1:29505278-29507272 FORWARDhighly similar to ( 532) loc_os06g06120 12006.m71416 protein expressed protein Hordeum vulgare subsp. vulgare cDNA clone: FLbaf100f10, mRNA sequence	35,2	scaffold281862	HO20P03S		603	7044	22605	x	x	x
A_13_P070761	AJ470360	AJ470360	3.10862	0.895533	1.87512	-0.0437872	2.16929	1.18971	7.44358e-07	1.34265e-05	9.32681	32.0031	not assigned.unknown	AJ470360 S00008 Hordeum vulgare cDNA clone S0000800116A03F1, mRNA sequence	35,2	scaffold729143	S0000800244H09F1					x	x	x
A_13_P071061	AK252293	AK252293	2.07883	0.249531	0.506626	0.17983	2.00913	1.75203	2.93319e-07	7.14943e-06	10.793	37.1882	not assigned.unknown	moderately similar to ( 428) AT5G66810 | Symbols: | FUNCTIONS IN: molecular_function unknown; INVOLVED IN: biological_process unknown; LOCATED IN: cellular_component unknown; EXPRESSED IN: 23 plant structures; EXPRESSED DURING: 15 growth stages; CONTAINS InterPro DOMAIN/s: CTLH, C-terminal to LisH motif (InterPro:IPR006595); BEST Arabidopsis thaliana protein match is: unknown protein (TAIR:AT1G61…	35,2	scaffold837223	HVSMEn0006F16f2		32750	12792	2534	x	x	x
A_13_P071831	CX629584	CX629584	4.12412	1.36928	2.12392	-0.175264	2.57957	1.82494	4.09762e-07	8.94812e-06	7.8977	35.246	not assigned.unknown	very weakly similar to (80.5) loc_os11g21804 12011.m80086 protein expressed protein GCW002N12r GCW Hordeum vulgare cDNA clone GCW002N12 5-PRIME, mRNA sequence	35,2	scaffold270145	GCW002N12r			9435		x	x		x
A_13_P073156	BE413410	BE413410	3.48261	1.22494	2.44421	0.382358	2.64003	1.42076	6.23088e-10	2.22578e-07	9.57671	96.2496	not assigned.unknown	weakly similar to ( 194) AT2G01490 | Symbols: | phytanoyl-CoA dioxygenase (PhyH) family protein | chr2:221316-223187 FORWARDmoderately similar to ( 236) loc_os03g50040 12003.m101126 protein phytanoyl-CoA dioxygenase, putative, expressed MCG011.D02R990625 ITEC MCG Barley Leaf/Culm Library Hordeum vulgare cDNA clone MCG011.D02, mRNA sequence	35,2	scaffold980073	HW03H04T		30916	1709	7807	x	x		x
A_13_P077061	BE420958	BE420958	-2.63432	-1.32983	-1.64524	-0.382617	-1.6871	-1.37169	2.98659e-07	7.24345e-06	11.8545	37.081	not assigned.unknown	moderately similar to ( 227) AT1G16080 | Symbols: | unknown protein | chr1:5514394-5515761 FORWARDmoderately similar to ( 253) loc_os08g16570 12008.m26636 protein expressed protein HWM004.C11 ITEC HWM Barley Leaf Library Hordeum vulgare subsp. vulgare cDNA clone HWM004.C11, mRNA sequence	35,2	scaffold909237	HB10P04r		1630	6488	5530	x	x	x
A_13_P077876	TA50073_4513	AJ000231	2.81459	2.58216	2.39951	-0.574356	-0.341923	-0.159272	0.000138634	0.000586273	10.3786	12.9119	not assigned.unknown	Hordeum vulgare mRNA for expressed sequence tag	35,2	scaffold593432	AJ000231		36924	21377		x
A_13_P078151	BM369959	BM369959	5.08521	2.64882	4.10745	0.86521	3.3016	1.84297	3.03772e-09	4.33861e-07	11.3314	75.7289	not assigned.unknown	EBro08_SQ002_H16_R root, 3 week, drought-stressed, cv Optic, EBro08 Hordeum vulgare subsp. vulgare cDNA clone EBro08_SQ002_H16 5', mRNA sequence	35,2	scaffold444570	EBro08_SQ002_H16					x
A_13_P087341	BE412609	BE412609	3.92849	0.778189	1.32664	-0.222497	2.92781	2.37935	2.75052e-08	1.51297e-06	7.75377	53.9841	not assigned.unknown	MCG002.A09R990625 ITEC MCG Barley Leaf/Culm Library Hordeum vulgare cDNA clone MCG002.A09, mRNA sequence	35,2	scaffold142832	HW01A18T		34412	19938	17669	x	x	x
A_13_P087806	Hs1	AF307333	2.33241	0.645766	2.86526	-0.0445269	1.64212	-0.57738	4.111e-06	4.29623e-05	9.65274	24.1264	not assigned.unknown	moderately similar to ( 301) AT3G55840 | Symbols: | FUNCTIONS IN: molecular_function unknown; INVOLVED IN: biological_process unknown; LOCATED IN: cellular_component unknown; EXPRESSED IN: 10 plant structures; EXPRESSED DURING: 6 growth stages; CONTAINS InterPro DOMAIN/s: Hs1pro-1, C-terminal (InterPro:IPR009743), Hs1pro-1, N-terminal (InterPro:IPR009869); BEST Arabidopsis thaliana protein match …	35,2	scaffold930786	AF307333		20537	19031	29314	x	x		x
A_13_P093740	EX572576	EX572576	2.22249	1.39425	1.66671	0.359996	1.18824	0.91578	3.64858e-06	3.93245e-05	11.2872	24.6155	not assigned.unknown	HDP31M10w HDP Hordeum vulgare subsp. vulgare cDNA clone HDP31M10, mRNA sequence	35,2	scaffold151211	rbart32a04		33225	23726		x	x	x
A_13_P096075	BG414570	BG414570	3.56361	0.775808	1.97345	0.959722	3.74752	2.54988	7.93429e-07	1.40318e-05	8.10352	31.6725	not assigned.unknown	HVSMEk0002O20f Hordeum vulgare testa/pericarp EST library HVcDNA0013 (normal) Hordeum vulgare subsp. vulgare cDNA clone HVSMEk0002O20f, mRNA sequence	35,2	scaffold440649	HZ49D16r			4186		x	x	x
A_13_P096800	AK252906	AK252906	2.33998	1.25684	1.90091	0.725678	1.80882	1.16476	2.02718e-05	0.000140096	9.32247	18.3344	not assigned.unknown	very weakly similar to (92.4) loc_os05g05030 12005.m05032 protein expressed protein Hordeum vulgare subsp. vulgare cDNA clone: FLbaf174g09, mRNA sequence	35,2	scaffold811845	HVSMEf0023L09f		17098	16888		x	x	x
A_13_P097530	AK249201	AK249201	-2.40671	-0.0685249	-0.425452	-0.0927716	-2.43096	-2.07403	0.00112167	0.00297863	12.586	8.48654	not assigned.unknown	weakly similar to ( 124) AT4G19100 | Symbols: | unknown protein | chr4:10453453-10454359 FORWARDweakly similar to ( 169) loc_os06g21530 12006.m06810 protein ABC-type Co2+ transport system, permease component, putative, expressed Hordeum vulgare subsp. vulgare cDNA clone: FLbaf23h16, mRNA sequence	35,2	scaffold174767	EBma04_SQ004_N06		27961	30854		x	x	x
A_13_P098380	AK248326	AK248326	2.79646	0.806253	1.2429	-0.0530084	1.9372	1.50056	1.14749e-08	9.34174e-07	7.19402	61.7933	not assigned.unknown	very weakly similar to (86.7) loc_os11g42960 12011.m08131 protein plant integral membrane protein TIGR01569 containing protein, expressed Hordeum vulgare subsp. vulgare cDNA clone: FLbaf49p03, mRNA sequence	35,2	scaffold958171	EBro03_SQ005_N16					x	x	x
A_13_P099925	AK252769	AK252769	2.22221	0.288742	0.407131	0.383279	2.31675	2.19836	2.73e-06	3.16744e-05	7.38268	25.8401	not assigned.unknown	moderately similar to ( 313) loc_os03g11300 12003.m06581 protein expressed protein Hordeum vulgare subsp. vulgare cDNA clone: FLbaf172f23, mRNA sequence	35,2	scaffold134913	GBN008F08u		12210			x	x	x
A_13_P100225	AK249446	AK249446	-2.05879	-0.616642	-0.825717	-0.208778	-1.65093	-1.44185	7.47269e-05	0.000371475	9.48036	14.4943	not assigned.unknown	very weakly similar to (92.8) AT5G20935 | Symbols: | unknown protein | chr5:7103487-7103945 FORWARDvery weakly similar to (99.8) loc_os07g06990 12007.m05159 protein expressed protein Hordeum vulgare subsp. vulgare cDNA clone: FLbaf26h10, mRNA sequence	35,2	scaffold501119	HVSMEk0010D08r2		40560	23932		x	x	x
A_13_P101925	AK250109	AK250109	2.54531	1.0007	1.01212	-0.630228	0.914376	0.902953	0.0011266	0.0029888	9.22048	8.47858	not assigned.unknown	Hordeum vulgare subsp. vulgare cDNA clone: FLbaf66k07, mRNA sequence	35,2	scaffold782517			32691	20650		x	x	x
A_13_P103390	EX572978	EX572978	2.56901	0.678418	1.26439	0.353553	2.24414	1.65818	1.16772e-07	3.93987e-06	10.3792	43.051	not assigned.unknown	weakly similar to ( 126) AT4G24590 | Symbols: | unknown protein | chr4:12696651-12698036 FORWARDweakly similar to ( 144) loc_os09g29060 12009.m06057 protein expressed protein HDP31C22w HDP Hordeum vulgare subsp. vulgare cDNA clone HDP31C22, mRNA sequence	35,2	scaffold770936			40934	22794	28951	x	x	x
A_13_P104995	TA58215_4513	EX583064	2.58613	0.203549	0.55847	-0.0186722	2.36391	2.00899	1.47093e-06	2.11945e-05	6.83578	28.6289	not assigned.unknown	weakly similar to ( 166) AT1G57610 | Symbols: | unknown protein | chr1:21337609-21338412 REVERSEmoderately similar to ( 255) loc_os01g60110 12001.m12142 protein expressed protein HDP13A02w HDP Hordeum vulgare subsp. vulgare cDNA clone HDP13A02, mRNA sequence	35,2	scaffold490816	GBN006H18u			9257	22223	x	x	x
A_13_P105250	EX586453	EX586453	-3.38704	-2.57102	-2.63368	0.0441135	-0.771907	-0.709253	4.35193e-10	1.88377e-07	10.0649	101.589	not assigned.unknown	HDP01D02w HDP Hordeum vulgare subsp. vulgare cDNA clone HDP01D02, mRNA sequence	35,2	scaffold422000	EBro08_SQ009_G15		33714	2087		x
A_13_P105485	EX575884	EX575884	2.9306	0.892387	0.886466	0.105395	2.14361	2.14953	8.26785e-07	1.43822e-05	7.02744	31.4609	not assigned.unknown	HDP14C02w HDP Hordeum vulgare subsp. vulgare cDNA clone HDP14C02, mRNA sequence	35,2	scaffold123774	HM09E11w					x	x	x
A_13_P106940	EX586013	EX586013	2.77434	0.677137	1.05276	0.121386	2.21859	1.84297	2.51294e-07	6.46037e-06	7.64252	38.1188	not assigned.unknown	HDP40M18w HDP Hordeum vulgare subsp. vulgare cDNA clone HDP40M18, mRNA sequence	35,2	scaffold64525	GCN001C11u		32172			x	x	x
A_13_P107180	DN178166	DN178166	-2.145	-0.662483	-0.959823	0.0499835	-1.43253	-1.13519	0.000131504	0.000564749	11.1916	13.0417	not assigned.unknown	moderately similar to ( 242) AT1G72640 | Symbols: | binding / catalytic | chr1:27346409-27348147 REVERSEmoderately similar to ( 372) loc_os03g29730 12003.m101371 protein expressed protein HO34D21S HO Hordeum vulgare cDNA clone HO34D21 5-PRIME, mRNA sequence	35,2	scaffold983316	HO34D21S		9416	17374	5693	x	x	x
A_13_P108850	EX578958	EX578958	3.6875	0.190701	0.751429	0.0976819	3.59449	3.03376	1.83763e-08	1.18418e-06	8.12603	57.4644	not assigned.unknown	HDP34M21w HDP Hordeum vulgare subsp. vulgare cDNA clone HDP34M21, mRNA sequence	35,2	scaffold33847				25275	29218	x	x	x
A_13_P109840	EX596397	EX596397	4.25697	0.870575	1.94033	0.0303636	3.41675	2.347	6.89941e-09	7.00137e-07	7.93249	66.8136	not assigned.unknown	HDP19O10w HDP Hordeum vulgare subsp. vulgare cDNA clone HDP19O10, mRNA sequence	35,2	scaffold907664						x	x	x
A_13_P111855	BU989962	BU989962	-2.40707	-0.334188	-0.18959	0.176842	-1.89604	-2.04063	0.000127638	0.0005533	11.1911	13.1155	not assigned.unknown	HF23G17r HF Hordeum vulgare subsp. vulgare cDNA clone HF23G17 5-PRIME, mRNA sequence	35,2	scaffold637350	HF23G17r					x	x	x
A_13_P113245	BE420623	BE420623	-2.73709	-0.419809	-0.149291	-0.705051	-3.02233	-3.29285	2.70663e-05	0.000173821	11.2155	17.4203	not assigned.unknown	HWM000.G12 ITEC HWM Barley Leaf Library Hordeum vulgare subsp. vulgare cDNA clone HWM000.G12, mRNA sequence	35,2	scaffold960698	rbasd23j23		39551	27865	9941	x	x	x
A_13_P114410	TA28699_4513	TA28699_4513	2.03256	0.412319	1.03533	0.260777	1.88102	1.25801	1.22016e-07	4.05996e-06	12.2718	42.7533	not assigned.unknown	weakly similar to ( 122) AT1G56580 | Symbols: | unknown protein | chr1:21198402-21198902 REVERSEmoderately similar to ( 209) loc_os06g34790 12006.m08016 protein expressed protein no original description	35,2	scaffold397489	HI06J24w		17540	1738	33774	x	x	x
A_13_P117005	TA29761_4513	TA29761_4513	2.2317	0.422503	0.823662	0.982228	2.79142	2.39026	1.33579e-07	4.28699e-06	10.4968	42.1456	not assigned.unknown	moderately similar to ( 226) CO410_WHEAT Dehydrin COR410 (Cold-induced COR410 protein) - Triticum aestivum (Wheat)weakly similar to ( 149) loc_os02g44870 12002.m09527 protein dehydrin COR410, putative, expressed no original description	35,2	scaffold947923	X84056		9214	1184	2728	x	x	x
A_13_P118885	TA30429_4513	TA30429_4513	2.13596	0.974692	-0.398008	-1.66607	-0.504793	0.867907	0.00484821	0.00986649	8.81868	6.08307	not assigned.unknown	no original description	35,2	C247845556	HC12K05w	MER079393		21117	2237	x	x	x
A_13_P120580	TA30990_4513	TA30990_4513	2.83275	2.55321	3.13938	-0.0981084	0.181437	-0.404737	7.97596e-08	3.05271e-06	9.08944	45.7155	not assigned.unknown	very weakly similar to (94.7) loc_os12g25090 12012.m56494 protein expressed protein no original description	35,2	scaffold795007	HC111B02_T3	MER303868	30534	13174	31584	x
A_13_P123245	TA31608_4513	TA31608_4513	-2.11122	-0.336563	-0.628535	-0.123766	-1.89842	-1.60645	0.000942104	0.00259685	13.5417	8.80751	not assigned.unknown	moderately similar to ( 375) AT3G59780 | Symbols: | FUNCTIONS IN: molecular_function unknown; INVOLVED IN: biological_process unknown; LOCATED IN: nucleus, chloroplast; EXPRESSED IN: guard cell; BEST Arabidopsis thaliana protein match is: CaS (Calcium sensing receptor) (TAIR:AT5G23060.1); Has 1338 Blast hits to 316 proteins in 95 species: Archae - 0; Bacteria - 274; Metazoa - 264; Fungi - 88; Pla…	35,2	scaffold957786	baak41n09		36989	26362	8982	x	x	x
A_13_P123420	TA31647_4513	TA31647_4513	3.04778	1.00235	1.41135	-0.188666	1.85676	1.44777	3.36665e-06	3.70878e-05	7.44627	24.9499	not assigned.unknown	no original description	35,2	scaffold26191	S0000800063C09F1		4633	24625	17231	x	x	x
A_13_P123510	TA31667_4513	TA31667_4513	-2.14815	-0.961673	-4.05135	-2.48077	-3.66724	-0.577561	0.000285673	0.00101603	12.0538	11.23	not assigned.unknown	no original description	35,2	C249806597	rbaak36b20		37132	6618		x	x		x
A_13_P123530	TA31673_4513	TA31673_4513	-2.06355	-0.969424	-4.17123	-2.72983	-3.82395	-0.622151	5.1904e-05	0.000282328	10.9059	15.4956	not assigned.unknown	no original description	35,2	C249806597	HV_CEa0004H18f		37132	6618		x	x		x
A_13_P125665	TA32169_4513	TA32169_4513	-2.06923	-1.43251	-1.47949	0.22188	-0.414834	-0.367856	5.66307e-07	1.11181e-05	9.82987	33.4536	not assigned.unknown	no original description	35,2	scaffold411458	rbart18f11		38039	6141	25983	x	x	x
A_13_P129890	TA33233_4513	TA33233_4513	2.7439	0.905979	1.78677	0.602765	2.44069	1.5599	2.52683e-09	3.90052e-07	12.0018	77.8798	not assigned.unknown	no original description	35,2	scaffold495076	HW01B11T		7187	10865	7056	x	x	x
A_13_P131005	TA33522_4513	TA33522_4513	2.45323	1.59376	2.52382	-0.700872	0.158597	-0.771463	0.00247622	0.00569324	9.74245	7.12513	not assigned.unknown	no original description	35,2	scaffold179967	HD06O19r		5535			x	x		x
A_13_P131195	TA33570_4513	TA33570_4513	5.28522	2.52917	3.67872	0.418761	3.17481	2.02526	4.53761e-09	5.38717e-07	12.4411	71.2354	not assigned.unknown	no original description	35,2	scaffold448892	HVSMEc0003K12f		17340	17229	35675	x
A_13_P132155	TA33834_4513	TA33834_4513	-2.38614	-0.744967	-0.783905	-0.740561	-2.38174	-2.3428	1.73717e-06	2.34147e-05	12.7901	27.854	not assigned.unknown	no original description	35,2	C249744291	HX08D16w			30809		x	x	x
A_13_P134895	BE421955	BE421955	2.96003	1.10793	0.651486	-0.0122516	1.83985	2.29629	6.70714e-06	6.16216e-05	7.02548	22.2057	not assigned.unknown	HWM017cB.09r ITEC HWM Barley Leaf Library Hordeum vulgare subsp. vulgare cDNA clone HWM017cB.09, mRNA sequence	35,2	scaffold107513	basd13i15		2712	22198	12356	x	x	x
A_13_P138090	TA35525_4513	TA35525_4513	2.3064	0.636665	0.946363	0.448206	2.11794	1.80824	2.89653e-06	3.31811e-05	11.4378	25.5859	not assigned.unknown	weakly similar to ( 129) loc_os09g28510 12009.m06002 protein EF hand family protein, expressed no original description	35,2	scaffold442709	baak39j22		17089	18331	36559	x	x	x
A_13_P138895	TA35778_4513	TA35778_4513	3.01573	0.818434	1.47977	-0.0086064	2.18869	1.52735	3.99895e-06	4.21703e-05	11.2091	24.2389	not assigned.unknown	weakly similar to ( 110) loc_os02g48350 12002.m09869 protein diacylglycerol O-acyltransferase 1, putative, expressed no original description	35,2	scaffold103043	EBma08_SQ002_M19		11010	6410	8434	x	x	x
A_13_P142805	TA37026_4513	TA37026_4513	2.74183	0.454823	1.29465	-0.047232	2.23978	1.39994	5.08883e-07	1.0357e-05	13.6555	34.0366	not assigned.unknown	weakly similar to ( 124) loc_os04g57760 12004.m10661 protein expressed protein no original description	35,2	scaffold501629	HO32M05S					x	x	x
A_13_P143765	AK251543	AK251543	-2.09284	-0.381181	-0.677585	-0.346125	-2.05779	-1.76138	0.000778901	0.0022295	13.9016	9.16667	not assigned.unknown	weakly similar to ( 125) AT1G22630 | Symbols: | unknown protein | chr1:8003487-8004167 FORWARDweakly similar to ( 153) loc_os05g01530 12005.m04691 protein expressed protein Hordeum vulgare subsp. vulgare cDNA clone: FLbaf123d17, mRNA sequence	35,2	scaffold160331	baak21h16		16362	26890	36583	x	x	x
A_13_P144765	TA37630_4513	TA37630_4513	2.10907	0.285915	0.233228	-0.0061469	1.81701	1.8697	2.49093e-05	0.000163493	7.4808	17.6791	not assigned.unknown	highly similar to ( 615) loc_os10g35060 12010.m06329 protein Ser/Thr protein phosphatase family, putative, expressed no original description	35,2	scaffold983533	HO29K17S		40944	22269	21911	x	x	x
A_13_P146840	TA38329_4513	TA38329_4513	3.47428	0.642521	0.915763	-0.187147	2.64461	2.37137	9.77378e-08	3.50008e-06	7.22373	44.2764	not assigned.unknown	no original description	35,2	scaffold261784	HA01B08u			12591	29160	x	x	x
A_13_P147075	TA38394_4513	TA38394_4513	2.7356	0.337731	1.65091	0.27087	2.66874	1.35556	4.48093e-08	2.10863e-06	9.07338	50.0354	not assigned.unknown	no original description	35,2	C247786616	GBN006J22u		18409	8556	9995	x	x	x
A_13_P148410	TA38821_4513	TA38821_4513	3.85804	1.49022	2.62008	1.02062	3.38844	2.25858	2.23792e-07	6.03274e-06	10.0563	38.8301	not assigned.unknown	no original description	35,2	scaffold779395	S0001100030A07F1		34808	24964		x	x		x
A_13_P148495	TA38846_4513	TA38846_4513	2.79962	0.517041	0.922272	-0.16679	2.11579	1.71056	2.80344e-08	1.52832e-06	7.00549	53.8246	not assigned.unknown	moderately similar to ( 357) AT1G71190 | Symbols: SAG18 | SAG18 (SENESCENCE ASSOCIATED GENE 18) | chr1:26833597-26834982 REVERSEmoderately similar to ( 443) loc_os01g73120 12001.m13341 protein membrane protein, putative, expressed no original description	35,2	scaffold789735	rbasd23m24		38695	27334	21155	x	x	x
A_13_P149560	TA39191_4513	TA39191_4513	-2.9012	-0.933991	-0.741074	-0.0594003	-2.02661	-2.21952	0.00068043	0.00200218	12.5869	9.42782	not assigned.unknown	weakly similar to ( 139) AT1G18730 | Symbols: NDF6 | NDF6 (NDH DEPENDENT FLOW 6) | chr1:6460625-6461464 FORWARDweakly similar to ( 199) loc_os02g51020 12002.m10136 protein expressed protein no original description	35,2	scaffold69411	baak11n04		7893	16461	10864	x	x	x
A_13_P151480	TA39877_4513	TA39877_4513	-2.21352	-0.795427	-1.44938	-0.514876	-1.93297	-1.27901	4.9906e-05	0.000273838	10.8309	15.6066	not assigned.unknown	weakly similar to ( 136) AT1G50900 | Symbols: | FUNCTIONS IN: molecular_function unknown; INVOLVED IN: biological_process unknown; LOCATED IN: chloroplast, chloroplast stroma; EXPRESSED IN: 22 plant structures; EXPRESSED DURING: 13 growth stages; CONTAINS InterPro DOMAIN/s: Ankyrin (InterPro:IPR002110); Has 30 Blast hits to 30 proteins in 12 species: Archae - 0; Bacteria - 0; Metazoa - 0; Fungi -…	35,2	scaffold135287	baak1g24		31530	22617	30082	x	x	x
A_13_P151975	TA40049_4513	TA40049_4513	2.00163	0.721171	1.0443	0.156059	1.43652	1.11339	1.69897e-08	1.15261e-06	10.5002	58.1653	not assigned.unknown	weakly similar to ( 125) AT4G28910 | Symbols: | LOCATED IN: cellular_component unknown; EXPRESSED IN: 23 plant structures; EXPRESSED DURING: 13 growth stages; CONTAINS InterPro DOMAIN/s: Protein of unknown function DUF1675 (InterPro:IPR012463); BEST Arabidopsis thaliana protein match is: nuclear transport factor 2 (NTF2) family protein / RNA recognition motif (RRM)-containing protein (TAIR:AT3G07…	35,2	scaffold520448	HVSMEh0086N18r2		8220	22000	20833	x	x	x
A_13_P152165	TA40115_4513	TA40115_4513	2.17054	0.644419	1.12089	0.349626	1.87575	1.39928	1.65e-07	4.87251e-06	11.7847	40.7583	not assigned.unknown	moderately similar to ( 203) AT3G53120 | Symbols: VPS37-1 | VPS37-1 | chr3:19690729-19692490 REVERSEmoderately similar to ( 318) loc_os03g08770 12003.m06384 protein vacuolar protein sorting 37C, putative, expressed no original description	35,2	scaffold416252	rbah36b12		1118	17153	33011	x	x	x
A_13_P152640	TA40283_4513	TA40283_4513	2.14905	0.423124	0.354123	-0.212672	1.51326	1.58226	2.42609e-06	2.91884e-05	7.58271	26.3533	not assigned.unknown	moderately similar to ( 316) AT3G51520 | Symbols: | diacylglycerol acyltransferase family | chr3:19110739-19112518 FORWARDmoderately similar to ( 422) loc_os02g48350 12002.m09869 protein diacylglycerol O-acyltransferase 1, putative, expressed no original description	35,2	scaffold547031	HO31J20w		1869	12281	28119	x	x	x
A_13_P154160	BE422301	BE422301	-2.49795	-0.708625	-1.01045	-0.898035	-2.68737	-2.38554	6.01995e-06	5.7075e-05	13.1566	22.6182	not assigned.unknown	weakly similar to ( 110) AT4G13500 | Symbols: | unknown protein | chr4:7856987-7857874 REVERSEweakly similar to ( 128) loc_os03g39830 12003.m09066 protein expressed protein HWM022cG.04r ITEC HWM Barley Leaf Library Hordeum vulgare subsp. vulgare cDNA clone HWM022cG.04, mRNA sequence	35,2	scaffold983346	HVSMEg0018G23r2		3156	8223	36462	x	x	x
A_13_P156465	TA41551_4513	TA41551_4513	2.86106	0.848969	1.56357	0.0930671	2.10516	1.39055	5.61521e-08	2.4187e-06	8.7814	48.3018	not assigned.unknown	no original description	35,2	scaffold147413	S0001100165B06F1		26185	26598	22769	x	x	x
A_13_P156470	TA41552_4513	TA41552_4513	3.17171	1.16966	2.04147	0.250015	2.25206	1.38025	4.11532e-09	5.07618e-07	9.60814	72.3053	not assigned.unknown	no original description	35,2	scaffold147413	bah11j04		26185	26598	22769	x	x		x
A_13_P157105	TA41760_4513	TA41760_4513	4.03342	2.25167	3.84321	0.543993	2.32575	0.734202	3.46477e-09	4.69922e-07	10.7999	74.2271	not assigned.unknown	no original description	35,2	scaffold763225	HZ38K01r		35218	28518		x
A_13_P159650	TA42636_4513	TA42636_4513	3.36334	1.09051	2.11537	0.564984	2.83782	1.81295	2.01459e-10	1.17149e-07	10.8918	114.029	not assigned.unknown	no original description	35,2	scaffold981036	HK01O16r		15644	26647	21132	x	x		x
A_13_P159810	TA42685_4513	TA42685_4513	-2.01518	-0.700764	-0.91411	-0.297406	-1.61182	-1.39847	7.29108e-05	0.00036484	12.6496	14.5603	not assigned.unknown	weakly similar to ( 164) AT3G51510 | Symbols: | unknown protein | chr3:19109118-19109842 FORWARDweakly similar to ( 187) loc_os05g41190 12005.m08294 protein expressed protein no original description	35,2	scaffold915665	bah29b06		32563	12860	18052	x	x	x
A_13_P160000	TA42758_4513	TA42758_4513	3.1585	0.843031	1.97229	0.63691	2.95238	1.82312	3.32023e-09	4.57883e-07	10.5219	74.7105	not assigned.unknown	no original description	35,2	C249523517	HP02G23T					x	x	x
A_13_P160280	TA42856_4513	TA42856_4513	-2.38549	-1.0727	-2.0484	-0.557179	-1.86996	-0.894263	6.11952e-07	1.17405e-05	8.77567	33.0365	not assigned.unknown	no original description	35,2	scaffold648146	HV_CEb0016G15f		42321			x	x		x
A_13_P160480	TA42919_4513	TA42919_4513	6.29578	1.73472	3.88761	0.120912	4.68198	2.52909	1.86946e-09	3.21534e-07	8.72203	81.5253	not assigned.unknown	no original description	35,2	scaffold313317	EBma01_SQ005_K07	MER216048			17182	x	x		x
A_13_P161030	TA43121_4513	TA43121_4513	2.24288	0.952026	0.888769	-0.312435	0.978423	1.04168	7.49859e-06	6.679e-05	8.74851	21.7867	not assigned.unknown	weakly similar to ( 115) loc_os06g40120 12006.m08548 protein IDS4-like protein, putative, expressed no original description	35,2	scaffold218114	GCN004B24u		16829	26931	3550	x	x	x
A_13_P162235	TA43535_4513	TA43535_4513	2.14915	0.581143	0.978189	0.555421	2.12343	1.72639	8.23924e-08	3.10057e-06	9.95487	45.4827	not assigned.unknown	no original description	35,2	scaffold479292	rbaal13b24		12930			x	x	x
A_13_P162775	TA43713_4513	TA43713_4513	2.12082	1.29236	0.228108	-0.905377	-0.0769164	0.987335	3.52018e-05	0.000211029	8.20691	16.6217	not assigned.unknown	no original description	35,2	scaffold207948	HY02N08T					x	x	x
A_13_P163485	TA43967_4513	TA43967_4513	2.15275	1.039	1.35863	-0.286052	0.827691	0.508061	5.78397e-05	0.000305961	10.697	15.1926	not assigned.unknown	no original description	35,2	scaffold622106	baak17h19			13843		x	x	x
A_13_P164070	TA44174_4513	TA44174_4513	3.86076	2.16537	3.12132	0.638098	2.33348	1.37753	1.77214e-09	3.18907e-07	13.0607	82.1889	not assigned.unknown	very weakly similar to (90.5) loc_os03g48710 12003.m35362 protein expressed protein no original description	35,2	scaffold839319	EBro02_SQ005_H23		4348	14779		x
A_13_P165340	TA44598_4513	TA44598_4513	-2.90192	2.35075	-0.50109	0.719502	-4.53317	-1.68133	8.21298e-05	0.000397751	9.92855	14.2433	not assigned.unknown	no original description	35,2	scaffold140335	HM10D09w				12659	x
A_13_P165525	TA44669_4513	TA44669_4513	2.9273	0.356023	1.23758	0.0617302	2.63301	1.75145	5.81934e-07	1.13174e-05	7.08691	33.3066	not assigned.unknown	no original description	35,2	scaffold765905	HB26E18r		19996	6015	19848	x	x	x
A_13_P167890	TA45500_4513	TA45500_4513	2.63113	-1.39399	-0.487716	-1.50902	2.5161	1.60982	0.0299545	0.045621	7.94713	3.69761	not assigned.unknown	weakly similar to ( 141) loc_os09g21380 12009.m05345 protein expressed protein no original description	35,2	scaffold902426	HVSMEc0016E12f			771	122	x	x	x
A_13_P168240	TA45617_4513	TA45617_4513	2.77797	1.04189	2.0544	1.29175	3.02783	2.01531	9.52313e-09	8.36631e-07	13.4265	63.5904	not assigned.unknown	no original description	35,2	scaffold355784	HO27K24w		26153	13031		x	x		x
A_13_P170385	TA46380_4513	TA46380_4513	-2.13447	-0.883442	-0.646759	-0.233875	-1.48491	-1.72159	3.45245e-05	0.000208041	8.9779	16.6797	not assigned.unknown	very weakly similar to (87.4) loc_os05g01280 12005.m83968 protein expressed protein no original description	35,2	scaffold77044	rbaal24d07		39196	22366	1097	x	x	x
A_13_P171200	TA46684_4513	TA46684_4513	2.43223	0.412531	1.35533	0.587475	2.60718	1.66438	1.33427e-08	1.01834e-06	11.5194	60.3748	not assigned.unknown	very weakly similar to (87.4) AT4G25170 | Symbols: | FUNCTIONS IN: molecular_function unknown; INVOLVED IN: biological_process unknown; EXPRESSED IN: 23 plant structures; EXPRESSED DURING: 13 growth stages; CONTAINS InterPro DOMAIN/s: Uncharacterised conserved protein UCP012943 (InterPro:IPR016606); BEST Arabidopsis thaliana protein match is: unknown protein (TAIR:AT5G61490.1). | chr4:12909740-12…	35,2	scaffold457633	HA04d22r		9853	27679	19807	x	x	x
A_13_P171375	TA46736_4513	TA46736_4513	-2.05777	-0.185161	-0.224238	-0.106212	-1.97882	-1.93974	0.000241759	0.000897746	10.5522	11.603	not assigned.unknown	moderately similar to ( 263) AT2G47910 | Symbols: CRR6 | CRR6 (chlororespiratory reduction 6) | chr2:19614963-19615559 FORWARDmoderately similar to ( 341) loc_os08g07060 12008.m04844 protein expressed protein no original description	35,2	scaffold518609	baak14j02		1159	546	35481	x	x	x
A_13_P173030	TA47318_4513	TA47318_4513	4.28396	2.38901	3.2117	0.194283	2.08923	1.26654	5.44681e-07	1.08329e-05	8.4216	33.6649	not assigned.unknown	no original description	35,2	scaffold214585	HO24H13w					x
A_13_P173160	TA47360_4513	TA47360_4513	3.57402	1.10527	1.95026	0.818918	3.28767	2.44267	2.49327e-08	1.41942e-06	8.63423	54.8129	not assigned.unknown	weakly similar to ( 108) loc_os04g47310 12004.m09677 protein expressed protein no original description	35,2	scaffold397103	EBro03_SQ004_M22		23328	11552	14232	x	x	x
A_13_P174395	TA47784_4513	TA47784_4513	2.19204	0.464767	1.18972	0.508107	2.23538	1.51043	2.04031e-08	1.2777e-06	11.2878	56.542	not assigned.unknown	weakly similar to ( 182) AT3G21360 | Symbols: | electron carrier/ oxidoreductase | chr3:7522865-7524036 FORWARDmoderately similar to ( 202) loc_os01g09430 12001.m07568 protein syringomycin biosynthesis enzyme, putative, expressed no original description	35,2	scaffold919629	HC108G05_SK		30559	17309	35389	x	x	x
A_13_P175840	TA48331_4513	TA48331_4513	-3.01628	-1.53443	-1.87727	0.00271689	-1.47913	-1.13629	2.01467e-06	2.57974e-05	8.1287	27.1792	not assigned.unknown	moderately similar to ( 231) loc_os06g47930 12006.m09319 protein expressed protein no original description	35,2	scaffold764694	rbags38b19		12275	25342	10582	x	x	x
A_13_P177005	TA48762_4513	TA48762_4513	-2.37646	-1.10076	-1.61787	-0.380847	-1.65654	-1.13944	7.99566e-07	1.40989e-05	10.9045	31.6328	not assigned.unknown	very weakly similar to (80.1) AT5G37360 | Symbols: | unknown protein | chr5:14805437-14808113 REVERSEweakly similar to ( 137) loc_os02g57030 12002.m33934 protein expressed protein no original description	35,2	scaffold396215	HV_CEb0024G17f2		30096	27087	5217	x	x	x
A_13_P177459	TA48920_4513	TA48920_4513	4.55447	2.44899	3.72215	1.01659	3.12207	1.84891	1.80687e-08	1.17053e-06	12.4445	57.6145	not assigned.unknown	weakly similar to ( 173) AT5G11950 | Symbols: | protein homodimerization | chr5:3855072-3856815 FORWARDmoderately similar to ( 215) loc_os01g51210 12001.m11302 protein lysine decarboxylase-like protein, putative, expressed no original description	35,2	scaffold912739	S0000800145A08F1		4536	3272	37666	x
A_13_P179024	TA49483_4513	TA49483_4513	2.09197	0.236949	1.06598	0.246559	2.10158	1.27255	1.0199e-05	8.35029e-05	9.0315	20.6657	not assigned.unknown	weakly similar to ( 177) AT3G10320 | Symbols: | transferase, transferring glycosyl groups | chr3:3195441-3197111 REVERSEmoderately similar to ( 424) loc_os05g32544 12005.m28054 protein glycosyltransferase, putative, expressed no original description	35,2	scaffold911814	HP10I06T			30485		x	x	x
A_13_P180174	TA49887_4513	TA49887_4513	2.5674	0.619822	1.55696	0.630566	2.57814	1.641	9.07998e-09	8.05129e-07	14.4618	64.0575	not assigned.unknown	weakly similar to ( 167) AT5G11840 | Symbols: | unknown protein | chr5:3813610-3814805 REVERSEmoderately similar to ( 229) loc_os05g46250 12005.m083793 protein expressed protein no original description	35,2	scaffold179073	HV_CEa0007I22f		4874			x	x	x
A_13_P180234	TA49906_4513	TA49906_4513	4.19243	1.38382	1.95243	0.714391	3.523	2.95439	8.20588e-09	7.70816e-07	10.2952	65.0606	not assigned.unknown	no original description	35,2	C249682113	HVSMEb0017A04f		43378	3217	23182	x	x	x
A_13_P180884	TA50131_4513	TA50131_4513	3.41873	0.150452	0.607403	0.00754361	3.27582	2.81887	6.76058e-07	1.25753e-05	6.79714	32.5072	not assigned.unknown	no original description	35,2	scaffold436742	S0000800163C08F1			25691	17414	x	x	x
A_13_P181924	TA50500_4513	TA50500_4513	2.64029	1.53609	2.66385	0.981692	2.08589	0.958131	1.37159e-09	2.91289e-07	8.34136	85.4414	not assigned.unknown	no original description	35,2	scaffold46199	HI08O18w					x	x		x
A_13_P182549	TA50752_4513	TA50752_4513	4.88999	1.30445	2.80666	0.421251	4.00679	2.50458	6.066e-09	6.41342e-07	9.69651	68.1436	not assigned.unknown	weakly similar to ( 182) AT2G26310 | Symbols: | chalcone isomerase | chr2:11201770-11203919 FORWARDmoderately similar to ( 265) loc_os02g53810 12002.m10410 protein expressed protein no original description	35,2	scaffold970120	HI10N15w			3542	9350	x	x		x
A_13_P184434	TA51407_4513	TA51407_4513	-2.62609	-1.00804	0.17374	1.47732	-0.140735	-1.32251	8.91594e-07	1.50383e-05	11.0429	31.0764	not assigned.unknown	no original description	35,2	scaffold378528	EBro03_SQ005_C13		39993	2330	22289	x	x	x
A_13_P184944	AK253032	AK253032	2.56138	0.543625	1.28408	0.585932	2.60368	1.86323	1.46778e-08	1.06372e-06	12.3596	59.4935	not assigned.unknown	highly similar to ( 680) AT3G51130 | Symbols: | unknown protein | chr3:18994219-18997180 FORWARDhighly similar to ( 779) loc_os06g49990 12006.m091791 protein UPF0183 protein, putative, expressed Hordeum vulgare subsp. vulgare cDNA clone: FLbaf31k08, mRNA sequence	35,2	scaffold104087	baak1m05		8649	27205	2167	x	x	x
A_13_P186299	TA52086_4513	TA52086_4513	2.3508	1.25527	1.08944	-0.125953	0.969571	1.1354	2.02464e-06	2.58293e-05	7.15272	27.157	not assigned.unknown	no original description	35,2	scaffold270598	rbah38i04		41595			x	x	x
A_13_P187939	TA52658_4513	TA52658_4513	2.49062	1.6695	1.78717	0.379674	1.2008	1.08313	3.14748e-06	3.53105e-05	10.329	25.2329	not assigned.unknown	no original description	35,2	scaffold339623	rbart33c09					x	x	x
A_13_P188099	TA52698_4513	TA52698_4513	2.23712	1.11352	1.61145	0.164613	1.28822	0.790288	4.02491e-09	5.04105e-07	10.1523	72.5507	not assigned.unknown	no original description	35,2	scaffold10672	rbaet46d08				36624	x	x	x
A_13_P190844	TA53396_4513	TA53396_4513	2.41341	1.17792	1.65451	0.22115	1.45665	0.980051	6.39537e-05	0.000329871	6.95616	14.9156	not assigned.unknown	no original description	35,2		HT06D10r					x	x	x
A_13_P192459	TA53790_4513	TA53790_4513	2.17863	1.48628	2.7729	0.999953	1.69231	0.405684	1.65075e-10	1.13059e-07	9.33783	117.478	not assigned.unknown	no original description	35,2	scaffold506073	HC08I14w		5327	18752	14966	x	x		x
A_13_P194454	TA54300_4513	TA54300_4513	3.58428	0.414272	1.20596	-0.081332	3.08868	2.29699	2.39788e-07	6.31753e-06	7.02501	38.405	not assigned.unknown	no original description	35,2	scaffold957868	rbaet120g09					x	x	x
A_13_P196374	TA54792_4513	TA54792_4513	5.39995	3.16992	3.69337	0.152716	2.38275	1.8593	3.99672e-06	4.2165e-05	8.68186	24.2412	not assigned.unknown	no original description	35,2		HT11B16r					x
A_13_P196929	TA54938_4513	TA54938_4513	-2.53309	-1.76296	-2.1785	0.121978	-0.648151	-0.232611	2.64803e-09	3.92083e-07	7.22045	77.3271	not assigned.unknown	no original description	35,2	scaffold902878	baak23p23		33190			x	x		x
A_13_P197149	TA54996_4513	TA54996_4513	-2.2829	-0.258786	-0.253162	-0.196981	-2.2211	-2.22672	0.000367457	0.00123853	10.2287	10.6841	not assigned.unknown	weakly similar to ( 126) AT3G19800 | Symbols: | unknown protein | chr3:6876153-6877471 FORWARDmoderately similar to ( 320) loc_os04g44340 12004.m09393 protein expressed protein no original description	35,2	scaffold790387	baak38h20		1846	22770		x	x	x
A_13_P199634	TA55625_4513	TA55625_4513	-2.70085	-0.664092	-0.399658	-0.35304	-2.3898	-2.65423	8.78642e-05	0.000417898	11.9154	14.066	not assigned.unknown	very weakly similar to (89.7) AT3G50685 | Symbols: | unknown protein | chr3:18834272-18834748 REVERSEvery weakly similar to (99.4) loc_os10g15300 12010.m04723 protein expressed protein no original description	35,2	scaffold311087	HK04F21u		11170	3966		x	x	x
A_13_P205219	TA57025_4513	TA57025_4513	-2.57024	-0.679334	-0.625659	-0.294202	-2.18511	-2.23878	1.92082e-05	0.000134265	13.0019	18.5091	not assigned.unknown	no original description	35,2	scaffold80302	HVSMEb0015H19f2		2109	27800		x	x	x
A_13_P206274	BG415144	TA57295_4513	2.11435	0.826609	1.45191	-0.13577	1.15197	0.526662	4.5826e-08	2.12406e-06	7.17267	49.8605	not assigned.unknown	very weakly similar to (98.6) loc_os01g06060 12001.m07237 protein gibberellin receptor GID1L2, putative, expressed no original description	35,2	scaffold53128	HVSMEk0012J02r2	MER034830				x	x	x
A_13_P207669	TA57642_4513	TA57642_4513	-2.54263	-1.373	-1.64391	0.896333	-0.273294	-0.00238739	2.20868e-06	2.73404e-05	7.01989	26.7678	not assigned.unknown	no original description	35,2	scaffold381981	GBN004G08r					x	x	x
A_13_P212574	AJ435928	AJ435928	2.42846	1.1426	1.42429	0.344365	1.63023	1.34854	2.35109e-08	1.36391e-06	7.94861	55.3141	not assigned.unknown	AJ435928 S00002 Hordeum vulgare subsp. vulgare cDNA clone S0000200087F04F1, mRNA sequence	35,2	scaffold193503	HW04F17u		22470	5814	3832	x	x	x
A_13_P212859	AJ436622	AJ436622	3.35239	0.318897	1.2919	0.057332	3.09082	2.11782	1.57284e-06	2.21915e-05	6.86793	28.3147	not assigned.unknown	weakly similar to ( 143) loc_os06g09350 12006.m32003 protein expressed protein AJ436622 S00007 Hordeum vulgare cDNA clone S0000700008E08F2, mRNA sequence	35,2	scaffold843700	S0000700008E08F2		33188		2676	x	x	x
A_13_P214849	AJ464694	AJ464694	2.09794	1.54815	1.93963	1.04562	1.5954	1.20392	5.77473e-07	1.12739e-05	9.5213	33.3481	not assigned.unknown	AJ464694 S00007 Hordeum vulgare cDNA clone S0000700041C03F1, mRNA sequence	35,2	scaffold590876	S0000700041C03F1		22310	15740	14100	x	x	x
A_13_P216224	AJ466792	AJ466792	2.49559	0.398148	0.896935	0.188376	2.28582	1.78703	6.77253e-08	2.74304e-06	7.05528	46.9045	not assigned.unknown	AJ466792 S00008 Hordeum vulgare cDNA clone S0000800242F11F1, mRNA sequence	35,2	scaffold906182	S0000800242F11F1					x	x	x
A_13_P223829	AL500466	AL500466	-2.1419	-1.19973	-2.09699	-0.62342	-1.5656	-0.668335	4.32623e-05	0.00024658	12.9338	16.0159	not assigned.unknown	AL500466 Hordeum vulgare Barke etiolated leaves Hordeum vulgare subsp. vulgare cDNA clone HK06M02 3', mRNA sequence	35,2	scaffold236477	HK06M02r		12653			x	x		x
A_13_P226664	AL502726	AL502726	2.62144	0.835639	0.584419	-0.164559	1.62124	1.87246	1.37805e-06	2.0287e-05	9.42643	28.9378	not assigned.unknown	AL502726 Hordeum vulgare Barke roots Hordeum vulgare subsp. vulgare cDNA clone HW08I19 3', mRNA sequence	35,2	scaffold9248	HVSMEk0015B20f		18552	30256		x	x	x
A_13_P235234	AL511317	AL511317	2.32056	1.15224	1.41952	0.424098	1.59242	1.32515	1.17638e-09	2.72478e-07	12.0853	87.4489	not assigned.unknown	AL511317 Hordeum vulgare Barke developing caryopsis (3.-15.DAP) Hordeum vulgare subsp. vulgare cDNA clone HY07K19 3', mRNA sequence	35,2	scaffold874778	HY07K19u		7738	10984	7079	x	x	x
A_13_P242785	AV909464	L36959	-2.38935	-0.837521	-1.39062	-0.416604	-1.96844	-1.41534	1.21602e-09	2.73827e-07	16.1215	87.0117	not assigned.unknown	no original description	35,2							x	x	x
A_13_P243052	AV912043	AV912043	-2.8411	-0.111952	-0.0833552	0.0540835	-2.67506	-2.70366	6.37553e-05	0.000329057	12.7458	14.9241	not assigned.unknown	AV912043 K. Sato unpublished cDNA library, cv. Akashinriki vegetative stage leaves Hordeum vulgare subsp. vulgare cDNA clone baak2i14 3', mRNA sequence	35,2	scaffold927420	rbaak46l11			22625		x	x	x
A_13_P254947	BE060616	BE060616	2.15136	0.334224	0.994447	0.226141	2.04328	1.38306	1.60905e-06	2.25331e-05	7.62255	28.2086	not assigned.unknown	weakly similar to ( 195) CO410_WHEAT Dehydrin COR410 (Cold-induced COR410 protein) - Triticum aestivum (Wheat)weakly similar to ( 134) loc_os02g44870 12002.m09527 protein dehydrin COR410, putative, expressed HVSMEg0012M14f Hordeum vulgare pre-anthesis spike EST library HVcDNA0008 (white to yellow anther) Hordeum vulgare subsp. vulgare cDNA clone HVSMEg0012M14f, mRNA sequence	35,2	scaffold947923	X84056		18368	22863	23052	x	x	x
A_13_P257187	BE194423	BE194423	4.30917	2.35778	4.62347	1.30525	3.25664	0.990941	9.65759e-11	9.31753e-08	14.3359	127.27	not assigned.unknown	HVSMEh0085I05f Hordeum vulgare 5-45 DAP spike EST library HVcDNA0009 (5 to 45 DAP) Hordeum vulgare subsp. vulgare cDNA clone HVSMEh0085I05f, mRNA sequence	35,2	scaffold445930	rbart40b11		15849	11504	27165	x
A_13_P258557	BE195510	BE195510	2.52641	1.57014	1.65633	-0.279446	0.676819	0.590631	2.18475e-07	5.97705e-06	8.77633	38.9792	not assigned.unknown	moderately similar to ( 306) RIP1_HORVU Protein synthesis inhibitor I (EC 3.2.2.22) (Ribosome-inactivating protein I) (rRNA N-glycosidase) - Hordeum vulgare (Barley)weakly similar to ( 179) loc_os01g07300 12001.m07356 protein expressed protein HVSMEh0089E05f Hordeum vulgare 5-45 DAP spike EST library HVcDNA0009 (5 to 45 DAP) Hordeum vulgare subsp. vulgare cDNA clone HVSMEh0089E05f, mRNA sequence	35,2	scaffold175767	HVSMEi0002D24f		2240	28196	15758	x	x	x
A_13_P267047	BE411223	BE411223	-3.11424	-1.88058	-2.19518	1.02027	-0.213391	0.101211	3.23703e-12	1.58116e-08	7.19716	210.517	not assigned.unknown	ISC003.D01F990512 ITEC ISC Barley Leaf Library Hordeum vulgare subsp. vulgare cDNA clone ISC003.D01, mRNA sequence	35,2	scaffold642444	HVSMEa0012I20r2					x	x		x
A_13_P274434	BE437715	BE437715	2.8715	0.645959	1.19719	0.303561	2.5291	1.97787	2.80026e-08	1.52832e-06	10.0596	53.8341	not assigned.unknown	SFR006.G03F990622 ITEC SFR Barley Leaf Epidermis Library Hordeum vulgare subsp. vulgare cDNA clone SF, mRNA sequence	35,2	scaffold770936			40934	22794	28952	x	x	x
A_13_P278579	BE558485	BE558485	2.47353	1.37006	1.63061	0.75097	1.85444	1.59389	2.65696e-10	1.41067e-07	11.7408	109.398	not assigned.unknown	weakly similar to ( 174) AT5G62960 | Symbols: | unknown protein | chr5:25269444-25271533 FORWARDmoderately similar to ( 311) loc_os01g07700 12001.m150494 protein expressed protein HV_CEb0017N19f Hordeum vulgare seedling green leaf EST library HVcDNA0005 (Blumeria challenged) Hordeum vulgare subsp. vulgare cDNA clone HV_CEb0017N19f, mRNA sequence	35,2	scaffold41180	HV_CEb0017N19f		38878	7238		x	x	x
A_13_P281514	BF064543	BF064543	2.03594	1.8701	1.30482	-0.594595	-0.42876	0.136527	0.00522161	0.0104874	11.9481	5.97386	not assigned.unknown	HV_CEb0015L17f Hordeum vulgare seedling green leaf EST library HVcDNA0005 (Blumeria challenged) Hordeum vulgare subsp. vulgare cDNA clone HV_CEb0015L17f, mRNA sequence	35,2	scaffold740621	S0001100167G06F1		33344	21120	11015	x	x	x
A_13_P289732	BF257052	BF257052	3.48854	1.01454	2.03473	0.0445045	2.51851	1.49832	5.6916e-08	2.4387e-06	8.3857	48.1998	not assigned.unknown	HVSMEf0011L16f Hordeum vulgare seedling root EST library HVcDNA0007 (Etiolated and unstressed) Hordeum vulgare subsp. vulgare cDNA clone HVSMEf0011L16f, mRNA sequence	35,2	scaffold64525	HVSMEf0011L16f		32173	23351	18343	x	x		x
A_13_P292912	BF259191	BF259191	2.79517	2.61424	2.96638	-0.0336951	0.14724	-0.204902	8.54879e-07	1.46455e-05	9.36166	31.2901	not assigned.unknown	HVSMEf0018A20f Hordeum vulgare seedling root EST library HVcDNA0007 (Etiolated and unstressed) Hordeum vulgare subsp. vulgare cDNA clone HVSMEf0018A20f, mRNA sequence	35,2	scaffold795007	HVSMEf0018A20f	MER303868	30534	13174	31584	x
A_13_P295387	BF260684	BF260684	2.35756	0.324035	0.666846	-0.0291848	2.00434	1.66153	1.26007e-07	4.14195e-06	6.93309	42.5364	not assigned.unknown	HVSMEf0022K17f Hordeum vulgare seedling root EST library HVcDNA0007 (Etiolated and unstressed) Hordeum vulgare subsp. vulgare cDNA clone HVSMEf0022K17f, mRNA sequence	35,2	scaffold64525	HVSMEc0020I18f		20340	23351	30204	x	x	x
A_13_P296962	AK253098	AK253098	-2.00389	-0.720651	-1.39548	-0.329636	-1.61288	-0.938044	0.000972915	0.00266265	13.8736	8.7477	not assigned.unknown	Hordeum vulgare subsp. vulgare cDNA clone: FLbaf149g07, mRNA sequence	35,2	scaffold862226	rbaet65f11		8580	6800	2887	x	x	x
A_13_P303052	BF266267	BF266267	-3.86982	-2.23186	-2.65716	-1.8119	-3.44986	-3.02456	4.16971e-09	5.11742e-07	10.6917	72.1606	not assigned.unknown	very weakly similar to (89.7) LIRP1_ORYSA Light-regulated protein precursor - Oryza sativa (Rice)very weakly similar to (89.7) loc_os01g01340 12001.m42821 protein light-induced protein 1-like, putative, expressed HV_CEa0014K08f Hordeum vulgare seedling green leaf EST library HVcDNA0004 (Blumeria challenged) Hordeum vulgare subsp. vulgare cDNA clone HV_CEa0014K08f, mRNA sequence	35,2	scaffold103071	HV_CEb0017G23f		26848	3405		x
A_13_P320802	AK251180	AK251180	2.16967	0.919996	1.72834	1.05628	2.30595	1.4976	1.19376e-09	2.72478e-07	9.31148	87.2552	not assigned.unknown	Hordeum vulgare subsp. vulgare cDNA clone: FLbaf111i02, mRNA sequence	35,2	scaffold915079	UCRHV18_01ce02_b1		39995	12628	24018	x	x	x
A_13_P324282	AK249555	AK249555	-2.05021	-0.35401	-0.436778	0.502836	-1.19336	-1.1106	0.000463764	0.00148253	9.77151	10.1964	not assigned.unknown	Hordeum vulgare subsp. vulgare cDNA clone: FLbaf43e13, mRNA sequence	35,2	scaffold134415	baak2p23		39862	2300		x	x	x
A_13_P329107	BG300933	BG300933	2.101	0.80702	-0.563972	-1.66086	-0.366884	1.00411	0.00942214	0.0170938	8.4273	5.14379	not assigned.unknown	HVSMEb0019A05f Hordeum vulgare seedling shoot EST library HVcDNA0002 (Dehydration stress) Hordeum vulgare subsp. vulgare cDNA clone HVSMEb0019A05f, mRNA sequence	35,2	scaffold762663	HB107C05_SK	MER079393	33344	21117	2237	x	x	x
A_13_P336092	BM816834	BM816834	4.1288	1.6936	3.29616	1.1321	3.5673	1.96474	1.51658e-11	3.70394e-08	11.968	167.571	not assigned.unknown	moderately similar to ( 393) AT5G48020 | Symbols: | unknown protein | chr5:19462888-19464790 REVERSEmoderately similar to ( 468) loc_os02g48630 12002.m09897 protein expressed protein HB105A02_SK.ab1 HB Hordeum vulgare subsp. vulgare cDNA clone HB105A02_SK.ab1 similar to (AC079605) hyoscyamine 6-dioxygenase hydroxylase, putative [Arabidopsis thaliana], mRNA sequence	35,2	scaffold354350	HB10H04r		9246	16994	20661	x	x		x
A_13_P347527	BG414373	BG414373	2.12143	0.398443	1.05906	0.311714	2.0347	1.37408	9.75215e-09	8.50632e-07	8.05958	63.3586	not assigned.unknown	HVSMEk0001O08f Hordeum vulgare testa/pericarp EST library HVcDNA0013 (normal) Hordeum vulgare subsp. vulgare cDNA clone HVSMEk0001O08f, mRNA sequence	35,2	scaffold123130	bags39g22		23864	16836	14036	x	x	x
A_13_P350462	BG415778	BG415778	2.8632	0.78908	0.784247	-0.580956	1.49316	1.498	5.98447e-05	0.000313309	10.3658	15.0982	not assigned.unknown	weakly similar to ( 176) AT5G57655 | Symbols: | xylose isomerase family protein | chr5:23347030-23349805 FORWARDmoderately similar to ( 215) XYLA_HORVU Xylose isomerase (EC 5.3.1.5) - Hordeum vulgare (Barley)moderately similar to ( 210) loc_os07g47290 12007.m29315 protein xylose isomerase, putative, expressed HVSMEk0007M12f Hordeum vulgare testa/pericarp EST library HVcDNA0013 (normal) Hordeum vu…	35,2	scaffold616278	HZ40D08r		15413	11147	7462	x	x	x
A_13_P352507	BG416734	BG416734	2.09708	0.506287	0.948345	0.242094	1.83289	1.39083	2.22796e-06	2.75372e-05	8.50527	26.7292	not assigned.unknown	weakly similar to ( 183) AT2G16460 | Symbols: | metal ion binding | chr2:7133704-7135483 REVERSEmoderately similar to ( 227) loc_os06g49890 12006.m09513 protein mitochondrion protein, putative, expressed HVSMEk0014E20f Hordeum vulgare testa/pericarp EST library HVcDNA0013 (normal) Hordeum vulgare subsp. vulgare cDNA clone HVSMEk0014E20f, mRNA sequence	35,2	C248938388	HVSMEk0014E20f		25390	2744	34725	x	x	x
A_13_P363657	BI948494	BI948494	2.04118	0.673611	0.748663	0.735741	2.10331	2.02826	6.17147e-08	2.58979e-06	9.2652	47.5927	not assigned.unknown	HVSMEl0009N08f Hordeum vulgare spike EST library HVcDNA0012 (Fusarium infected) Hordeum vulgare subsp. vulgare cDNA clone HVSMEl0009N08f, mRNA sequence	35,2	scaffold817774	HVSMEl0009N08f2		17268	22550	9865	x	x	x
A_13_P388692	BI957491	BI957491	2.94191	0.918052	1.33656	0.294327	2.31818	1.89968	4.39648e-10	1.88377e-07	11.2052	101.434	not assigned.unknown	HVSMEn0009N15f Hordeum vulgare rachis EST library HVcDNA0015 (normal) Hordeum vulgare subsp. vulgare cDNA clone HVSMEn0009N15f, mRNA sequence	35,2	scaffold281862	HO20P03S		19101	7044	22605	x	x	x
A_13_P393910	BI959428	BI959428	2.15082	0.66354	1.17628	0.756382	2.24366	1.73092	1.92813e-08	1.22313e-06	15.178	57.0388	not assigned.unknown	HVSMEn0019K03f Hordeum vulgare rachis EST library HVcDNA0015 (normal) Hordeum vulgare subsp. vulgare cDNA clone HVSMEn0019K03f, mRNA sequence	35,2	scaffold960054	HVSMEn0019K03f		39566	11736	16787	x	x	x
A_13_P397610	TA32319_4513	TA32319_4513	-2.37477	-1.05552	-1.36357	-0.269326	-1.58858	-1.28053	1.86201e-06	2.44828e-05	9.14535	27.5362	not assigned.unknown	no original description	35,2	scaffold593229	GBN009G07u		25808	15669		x	x	x
A_13_P397810	BJ449164	BJ449164	-2.42226	-0.541044	-1.07383	-0.240607	-2.12182	-1.58904	0.000518131	0.0016116	11.4006	9.96985	not assigned.unknown	BJ449164 K. Sato unpublished cDNA library, cv. Akashinriki vegetative stage leaves Hordeum vulgare subsp. vulgare cDNA clone baak22l05 5', mRNA sequence	35,2	scaffold959409	baak22l05					x	x	x
A_13_P398135	TA33975_4513	TA33975_4513	-2.07797	-0.454015	-0.813143	-0.529916	-2.15387	-1.79474	9.8598e-05	0.000454675	14.5339	13.7671	not assigned.unknown	weakly similar to ( 166) AT4G10300 | Symbols: | FUNCTIONS IN: molecular_function unknown; LOCATED IN: chloroplast; EXPRESSED IN: 22 plant structures; EXPRESSED DURING: 14 growth stages; CONTAINS InterPro DOMAIN/s: Cupin, RmlC-type (InterPro:IPR011051), Protein of unknown function DUF861, cupin-3 (InterPro:IPR008579), RmlC-like jelly roll fold (InterPro:IPR014710); BEST Arabidopsis thaliana protei…	35,2	scaffold42991	bah42j10		11014	18974	10488	x	x	x
A_13_P398581	AK250111	AK250111	2.2454	0.386815	0.559354	0.0197458	1.87834	1.7058	4.10126e-06	4.28789e-05	12.7921	24.136	not assigned.unknown	highly similar to ( 546) AT5G35460 | Symbols: | unknown protein | chr5:13672598-13674546 FORWARDhighly similar to ( 656) loc_os01g40280 12001.m150639 protein integral membrane protein, putative, expressed Hordeum vulgare subsp. vulgare cDNA clone: FLbaf69j13, mRNA sequence	35,2	scaffold492086	HH02D10w		23411	11689	13907	x	x	x
A_13_P398776	BJ453538	BJ453538	-2.31979	-0.839118	-2.77406	-0.312162	-1.79283	0.142117	7.24933e-06	6.51399e-05	11.9282	21.913	not assigned.unknown	BJ453538 K. Sato unpublished cDNA library, cv. Akashinriki vegetative stage leaves Hordeum vulgare subsp. vulgare cDNA clone baak43i01 5', mRNA sequence	35,2	scaffold5543	baak43i01		6833		34969	x	x		x
A_13_P398951	BJ454445	BJ454445	-2.32152	-0.589588	-0.864884	-0.292047	-2.02398	-1.74869	0.000514708	0.00160402	12.1222	9.98329	not assigned.unknown	BJ454445 K. Sato unpublished cDNA library, cv. Akashinriki vegetative stage leaves Hordeum vulgare subsp. vulgare cDNA clone baak24h11 5', mRNA sequence	35,2	scaffold694392	baak24h11		31792	27536		x	x	x
A_13_P400056	BJ459996	BJ459996	-2.2221	-0.0659829	-0.0564706	0.162984	-1.99313	-2.00264	0.0128532	0.0222318	14.045	4.73328	not assigned.unknown	BJ459996 K. Sato unpublished cDNA library, cv. Akashinriki vegetative stage leaves Hordeum vulgare subsp. vulgare cDNA clone baak39a24 3', mRNA sequence	35,2	scaffold587825	rbaak35b20					x	x	x
A_13_P401130	BE412509	BE412509	2.68353	0.00927519	0.667019	0.454631	3.12888	2.47114	2.67217e-07	6.73368e-06	8.61243	37.7466	not assigned.unknown	weakly similar to ( 144) loc_os01g39000 12001.m43064 protein expressed protein MCG003.E06R990625 ITEC MCG Barley Leaf/Culm Library Hordeum vulgare cDNA clone MCG003.E06, mRNA sequence	35,2	scaffold297003	HW01J12T		7677	7316	22282	x	x	x
A_13_P403180	BJ469603	BJ469603	-2.62007	-0.548698	-0.914756	0.26948	-1.80189	-1.43583	2.13364e-05	0.000145568	12.1779	18.1698	not assigned.unknown	BJ469603 K. Sato unpublished cDNA library, cv. Haruna Nijo adult, heading stage top three leaves Hordeum vulgare subsp. vulgare cDNA clone baal27e07 5', mRNA sequence	35,2	scaffold173385	baal27e07		24688		36982	x	x	x
A_13_P405409	BJ476060	BJ476060	-2.24062	-1.03559	-1.10104	-0.488465	-1.6935	-1.62804	3.75301e-06	4.01841e-05	14.7751	24.4991	not assigned.unknown	BJ476060 K. Sato unpublished cDNA library, cv. Haruna Nijo adult, heading stage top three leaves Hordeum vulgare subsp. vulgare cDNA clone baal31j15 3', mRNA sequence	35,2	scaffold976816	rbah35p05		16863	9959	21042	x	x	x
A_13_P406151	BJ478365	BJ478365	2.39922	0.489434	1.04025	-0.353223	1.55657	1.00575	4.80181e-09	5.50699e-07	7.74071	70.6225	not assigned.unknown	BJ478365 K. Sato unpublished cDNA library, strain H602 adult, heading stage top three leaves Hordeum vulgare subsp. spontaneum cDNA clone bah43j23 5', mRNA sequence	35,2	scaffold978290	bah43j23		29360	29379		x	x	x
A_13_P413620	BM100097	BM100097	2.10453	0.483075	0.947598	0.0154617	1.63691	1.17239	9.69089e-07	1.58527e-05	6.83297	30.6566	not assigned.unknown	EBma01_SQ001_D02_R maternal, 4 DPA, no treatment, cv Optic, EBma01 Hordeum vulgare subsp. vulgare cDNA clone EBma01_SQ001_D02 5', mRNA sequence	35,2	scaffold581753	EBma01_SQ001_D02				11396	x	x	x
A_13_P413895	BM100739	BM100739	4.00487	1.43272	2.94627	-0.347852	2.2243	0.710753	1.40892e-06	2.06295e-05	10.4893	28.8326	not assigned.unknown	EBpi01_SQ001_G04_R pistil, 1 DPA, no treatment, cv Optic, EBpi01 Hordeum vulgare subsp. vulgare cDNA clone EBpi01_SQ001_G04 5', mRNA sequence	35,2	scaffold940026	EBpi01_SQ001_G04					x	x		x
A_13_P414065	BM101030	BM101030	2.14001	0.37615	0.63031	-0.0748291	1.68904	1.43488	2.33357e-06	2.8397e-05	6.88628	26.5243	not assigned.unknown	EBpi01_SQ002_K07_R pistil, 1 DPA, no treatment, cv Optic, EBpi01 Hordeum vulgare subsp. vulgare cDNA clone EBpi01_SQ002_K07 5', mRNA sequence	35,2	scaffold976374						x	x	x
A_13_P414110	BM101086	BM101086	2.00687	0.82327	0.51346	-0.213301	0.970302	1.28011	9.54121e-05	0.000443688	9.08486	13.8518	not assigned.unknown	EBpi01_SQ002_N08_R pistil, 1 DPA, no treatment, cv Optic, EBpi01 Hordeum vulgare subsp. vulgare cDNA clone EBpi01_SQ002_N08 5', mRNA sequence	35,2	scaffold241181	EBpi01_SQ002_N08		10445	28941		x	x	x
A_13_P414905	BE421637	BE421637	-2.20867	-1.19761	-1.30335	-0.847035	-1.8581	-1.75236	7.58843e-08	2.95115e-06	10.6177	46.0746	not assigned.unknown	HWM012cB.11r ITEC HWM Barley Leaf Library Hordeum vulgare subsp. vulgare cDNA clone HWM012cB.11, mRNA sequence	35,2	scaffold825781	rbast24a05		10591		12564	x	x	x
A_13_P415270	BM370372	BM370372	6.70431	1.91029	3.98064	0.00131523	4.79533	2.72498	4.59892e-09	5.39102e-07	8.91144	71.0896	not assigned.unknown	weakly similar to ( 196) AT2G05910 | Symbols: | unknown protein | chr2:2258512-2259376 REVERSEmoderately similar to ( 327) loc_os03g08200 12003.m06329 protein expressed protein EBro08_SQ004_A08_R root, 3 week, drought-stressed, cv Optic, EBro08 Hordeum vulgare subsp. vulgare cDNA clone EBro08_SQ004_A08 5', mRNA sequence	35,2	scaffold672271	EBro08_SQ004_A08			3684		x	x		x
A_13_P415615	BM370880	BM370880	2.0935	0.583464	1.2956	0.298142	1.80818	1.09604	3.28195e-09	4.57883e-07	13.0603	74.8426	not assigned.unknown	EBro04_SQ002_K10_R root, 3 week, salt-stressed, cv Optic, EBro04 Hordeum vulgare subsp. vulgare cDNA clone EBro04_SQ002_K10 5', mRNA sequence	35,2	scaffold877128	EBro04_SQ002_K10		32223	2125	3587	x	x	x
A_13_P415630	BM370902	BM370902	3.24431	0.903306	1.57528	-0.194687	2.14632	1.47435	1.15305e-07	3.91123e-06	7.61702	43.1371	not assigned.unknown	very weakly similar to (83.6) loc_os03g49440 12003.m101456 protein phosphatase, putative, expressed EBro04_SQ002_M01_R root, 3 week, salt-stressed, cv Optic, EBro04 Hordeum vulgare subsp. vulgare cDNA clone EBro04_SQ002_M01 5', mRNA sequence	35,2	scaffold262007	EBro04_SQ002_M01		19646	1979	3973	x	x	x
A_13_P416030	BM371769	BM371769	-2.71211	-1.25318	-1.79193	0.496524	-0.962407	-0.423658	1.51597e-05	0.000112948	9.27722	19.2925	not assigned.unknown	EBma08_SQ003_O11_R maternal, 28 DPA, no treatment, cv Optic, EBma08 Hordeum vulgare subsp. vulgare cDNA clone EBma08_SQ003_O11 5', mRNA sequence	35,2	scaffold462117	EBma08_SQ003_O11		26452	17420	14646	x	x	x
A_13_P417290	BM376182	BM376182	4.18408	1.76194	3.02679	0.47975	2.90189	1.63705	5.9756e-08	2.53024e-06	8.51337	47.8338	not assigned.unknown	weakly similar to ( 133) AT5G50375 | Symbols: CPI1 | CPI1 (CYCLOPROPYL ISOMERASE); cycloeucalenol cycloisomerase | chr5:20511856-20513931 FORWARDweakly similar to ( 147) loc_os11g19700 12011.m06045 protein cycloeucalenol cycloisomerase, putative, expressed EBma01_SQ002_J12_R maternal, 4 DPA, no treatment, cv Optic, EBma01 Hordeum vulgare subsp. vulgare cDNA clone EBma01_SQ002_J12 5', mRNA sequence	35,2	scaffold172854	EBma01_SQ002_J12					x	x		x
A_13_P417555	BM376845	BM376845	2.27774	0.747352	1.28662	0.198407	1.7288	1.18953	4.79903e-08	2.15454e-06	10.7095	49.5025	not assigned.unknown	EBem05_SQ003_G09_R embryo, 14 DPA, no treatment, cv Optic, EBem05 Hordeum vulgare subsp. vulgare cDNA clone EBem05_SQ003_G09 5', mRNA sequence	35,2	C247770068	EBem05_SQ003_G09		21210	6657	29389	x	x	x
A_13_P417595	LOC100136809	EF535810	2.54105	0.320275	2.37235	-0.271067	1.94971	-0.102364	1.44505e-05	0.000108625	7.22865	19.4543	not assigned.unknown	very weakly similar to (93.6) loc_os02g15250 12002.m06768 protein mucin-associated surface protein, putative, expressed Hordeum vulgare putative late embryogenesis abundant protein mRNA, complete cds	35,2	scaffold655493	HT13D18r				30644	x	x		x
A_13_P419985	BM444874	BM444874	3.31514	2.35977	2.78094	0.340848	1.29622	0.875045	9.95486e-07	1.61293e-05	8.34493	30.5223	not assigned.unknown	EBem09_SQ006_L23_R embryo, 1 Day germination, no treatment, cv Optic, EBem09 Hordeum vulgare subsp. vulgare cDNA clone EBem09_SQ006_L23 5', mRNA sequence	35,2	scaffold682821	EBem09_SQ006_L23		8950	22353	28452	x
A_13_P422900	BM817290	BM817290	6.27616	3.63799	5.8252	1.60293	4.2411	2.05389	1.369e-09	2.91289e-07	11.3227	85.4658	not assigned.unknown	HC111A12_T3.ab1 HC Hordeum vulgare subsp. vulgare cDNA clone HC111A12_T3.ab1, mRNA sequence	35,2	scaffold445930	HC111A12_T3		15849	11504	27165	x
A_13_P424101	TA43064_4513	TA43064_4513	-2.04973	-0.425949	-0.531351	0.208462	-1.41532	-1.30991	2.04068e-05	0.00014067	9.71059	18.313	not assigned.unknown	no original description	35,2	scaffold830602	HD03D07u			25130	36912	x	x	x
A_13_P425761	BQ466093	BQ466093	2.80818	0.689873	0.718857	-0.0643293	2.05398	2.02499	0.000282612	0.00100748	6.71566	11.2538	not assigned.unknown	HT01I22T HT Hordeum vulgare subsp. vulgare cDNA clone HT01I22 5-PRIME, mRNA sequence	35,2		HT01I22T					x	x	x
A_13_P425936	BQ466491	BQ466491	3.38199	1.16596	1.55419	0.0392532	2.25529	1.86705	6.52462e-05	0.0003347	7.11161	14.861	not assigned.unknown	HT02L01r HT Hordeum vulgare subsp. vulgare cDNA clone HT02L01 5-PRIME, mRNA sequence	35,2		HT02L01r					x	x	x
A_13_P426066	BQ467144	BQ467144	2.41778	1.91156	2.96983	1.03526	1.54148	0.483212	3.82412e-09	4.96789e-07	11.3133	73.1191	not assigned.unknown	HS02M04r HS Hordeum vulgare subsp. vulgare cDNA clone HS02M04 5-PRIME, mRNA sequence	35,2	scaffold121942	HS02M04r		42981	13522	36517	x	x		x
A_13_P426366	BQ468030	BQ468030	2.24363	0.685407	0.834578	-0.0613966	1.49682	1.34765	6.75297e-07	1.25753e-05	7.54037	32.5131	not assigned.unknown	HR01L10r HR Hordeum vulgare subsp. vulgare cDNA clone HR01L10 5-PRIME, mRNA sequence	35,2	scaffold963021	HR01L10r					x	x	x
A_13_P428956	M60732	M60732	-2.56367	-2.69604	-2.93737	-0.380568	-0.2482	-0.00686995	1.985e-12	1.58116e-08	7.10781	226.241	not assigned.unknown	no original description	35,2							x
A_13_P429816	BQ663090	BQ663090	2.93741	1.19697	1.18262	0.167565	1.90801	1.92236	7.43567e-06	6.64208e-05	6.99013	21.8181	not assigned.unknown	HT01J20w HT Hordeum vulgare subsp. vulgare cDNA clone HT01J20 3-PRIME, mRNA sequence	35,2		HT01J20w					x	x	x
A_13_P430031	BQ664051	BQ664051	4.1061	1.76836	0.345666	0.202998	2.54073	3.96343	1.25238e-06	1.89627e-05	7.21571	29.396	not assigned.unknown	HV01H04w HV Hordeum vulgare subsp. vulgare cDNA clone HV01H04 3-PRIME, mRNA sequence	35,2		HV01H04w					x	x	x
A_13_P430071	BQ664147	BQ664147	2.42056	1.27323	1.82536	0.157999	1.30533	0.753202	0.00142065	0.00360185	6.97942	8.06426	not assigned.unknown	HV02A24u HV Hordeum vulgare subsp. vulgare cDNA clone HV02A24 3-PRIME, mRNA sequence	35,2		HV02A24u	MER100684				x	x	x
A_13_P433091	BQ757452	BQ757452	2.21315	0.361989	0.667615	0.465898	2.31706	2.01144	4.72547e-06	4.76705e-05	8.12283	23.5659	not assigned.unknown	EBem10_SQ004_C19_R embryo, 2 Day germination, no treatment, cv Optic, EBem10 Hordeum vulgare subsp. vulgare cDNA clone EBem10_SQ004_C19 5', mRNA sequence	35,2	scaffold968891	EBem10_SQ004_C19		13571		17615	x	x	x
A_13_P433331	BQ758061	BQ758061	2.17264	0.998169	1.03814	0.507063	1.68153	1.64156	1.02891e-06	1.64564e-05	10.5526	30.358	not assigned.unknown	EBes01_SQ001_P04_R embryo sac, 4-6 DPA, no treatment, cv Optic, EBes01 Hordeum vulgare subsp. vulgare cDNA clone EBes01_SQ001_P04 5', mRNA sequence	35,2	scaffold889732	EBro08_SQ008_G02					x	x	x
A_13_P436031	BQ763365	BQ763365	-2.01177	-0.712591	-0.920264	0.27919	-1.01999	-0.812317	0.000100764	0.000461979	9.44611	13.7113	not assigned.unknown	EBro02_SQ008_I06_R root, 3 week, hydroponic grown, low nitrogen, cv Optic, EBro02 Hordeum vulgare subsp. vulgare cDNA clone EBro02_SQ008_I06 5', mRNA sequence	35,2	scaffold256660	EBro02_SQ008_I06		2949			x	x	x
A_13_P437676	BQ766581	BQ766581	2.10944	-0.138187	0.0327837	-0.926058	1.32156	1.15059	0.000278484	0.00099786	7.69711	11.2864	not assigned.unknown	EBro08_SQ006_C18_R root, 3 week, drought-stressed, cv Optic, EBro08 Hordeum vulgare subsp. vulgare cDNA clone EBro08_SQ006_C18 5', mRNA sequence	35,2	scaffold688856	EBro08_SQ006_C18					x	x	x
A_13_P438841	BQ768033	BQ768033	3.57242	1.94784	2.74616	0.385851	2.01044	1.21212	1.99486e-07	5.59832e-06	8.25978	39.5476	not assigned.unknown	EBro08_SQ010_C16_R root, 3 week, drought-stressed, cv Optic, EBro08 Hordeum vulgare subsp. vulgare cDNA clone EBro08_SQ010_C16 5', mRNA sequence	35,2	scaffold970849	EBro08_SQ010_C16					x	x		x
A_13_P438961	BQ768173	BQ768173	2.09147	0.166509	0.710429	0.0539064	1.97887	1.43495	4.32568e-05	0.00024658	6.51375	16.0162	not assigned.unknown	weakly similar to ( 171) AT5G42210 | Symbols: | FUNCTIONS IN: molecular_function unknown; INVOLVED IN: biological_process unknown; LOCATED IN: endomembrane system; CONTAINS InterPro DOMAIN/s: Major facilitator superfamily MFS-1 (InterPro:IPR011701), Major facilitator superfamily, general substrate transporter (InterPro:IPR016196); BEST Arabidopsis thaliana protein match is: tetracycline transport…	35,2	scaffold838102	EBro08_SQ010_K22			2800	6317	x	x	x
A_13_P440241	BU968845	BU968845	2.42095	0.608554	1.26	0.454753	2.26715	1.61571	3.52109e-09	4.69922e-07	9.09101	74.045	not assigned.unknown	HB08M07r BC Hordeum vulgare subsp. vulgare cDNA clone HB08M07 5-PRIME, mRNA sequence	35,2	scaffold929730	rbags24p22		10523	13692	14505	x	x	x
A_13_P441824	BU972873	BU972873	-2.04943	-0.184196	-1.36456	1.11862	-0.746623	0.433738	5.53309e-07	1.09507e-05	11.8176	33.5794	not assigned.unknown	HB22P20r BC Hordeum vulgare subsp. vulgare cDNA clone HB22P20 5-PRIME, mRNA sequence	35,2	scaffold635829	HB22P20r		6905	15886	6667	x	x	x
A_13_P441894	BU973057	BU973057	2.59092	0.229969	0.533842	-0.011103	2.34984	2.04597	5.18812e-07	1.04661e-05	7.94554	33.9306	not assigned.unknown	HB23J24r BC Hordeum vulgare subsp. vulgare cDNA clone HB23J24 5-PRIME, mRNA sequence	35,2	scaffold530059	HB23J24r					x	x	x
A_13_P444293	BU982546	BU982546	4.85237	1.16081	2.8256	0.10259	3.79416	2.12936	1.37753e-08	1.03838e-06	7.94741	60.0785	not assigned.unknown	weakly similar to ( 104) AT1G31300 | Symbols: | FUNCTIONS IN: molecular_function unknown; INVOLVED IN: biological_process unknown; LOCATED IN: integral to membrane; EXPRESSED IN: 24 plant structures; EXPRESSED DURING: 13 growth stages; CONTAINS InterPro DOMAIN/s: TRAM, LAG1 and CLN8 homology (InterPro:IPR006634); BEST Arabidopsis thaliana protein match is: unknown protein (TAIR:AT4G19645.2); Has …	35,2	scaffold978895	HA26N21r			24565	28698	x	x		x
A_13_P450498	BU996823	BU996823	-2.35764	-0.289556	-0.536838	-0.351267	-2.41935	-2.17206	0.000134679	0.000574728	12.4451	12.9829	not assigned.unknown	HM14O03r HM Hordeum vulgare subsp. vulgare cDNA clone HM14O03 5-PRIME, mRNA sequence	35,2	scaffold241588	HM14O03r		32625	18376	17118	x	x	x
A_13_P455828	BY851310	BY851310	2.48768	0.449188	1.56663	-0.00659905	2.0319	0.91445	1.18139e-06	1.82731e-05	7.08356	29.6788	not assigned.unknown	weakly similar to ( 136) AT2G25737 | Symbols: | unknown protein | chr2:10977174-10979677 FORWARDweakly similar to ( 170) loc_os09g17600 12009.m22230 protein expressed protein BY851310 Germination shoots Hordeum vulgare subsp. vulgare cDNA clone bast37g01 5', mRNA sequence	35,2	scaffold168620	fbast37g01		11731	749	27388	x	x	x
A_13_P459188	BY858513	BY858513	-2.75288	-1.26454	-1.97382	0.186935	-1.30141	-0.592131	8.71231e-05	0.000415425	10.0608	14.0881	not assigned.unknown	BY858513 Etiolated seedling shoot Hordeum vulgare subsp. vulgare cDNA clone baet07b01 3', mRNA sequence	35,2	scaffold504224	rbaet07b01		43248	15023	17742	x	x	x
A_13_P459468	BY860485	BY860485	2.42134	1.0552	0.664545	-0.863049	0.503093	0.893743	0.000163942	0.000664873	8.2822	12.5062	not assigned.unknown	BY860485 Etiolated seedling shoot Hordeum vulgare subsp. vulgare cDNA clone baet19e11 3', mRNA sequence	35,2	scaffold813801	rbaet19e11		14945			x	x	x
A_13_P460743	BY865871	BY865871	2.84999	0.504403	0.954986	-0.156391	2.18919	1.73861	6.47468e-07	1.22393e-05	10.4731	32.7358	not assigned.unknown	BY865871 Seminal root Hordeum vulgare subsp. vulgare cDNA clone bart09e05 3', mRNA sequence	35,2	scaffold195626	rbart09e05		31779	21611	27501	x	x	x
A_13_P461028	BY867045	BY867045	3.4166	0.812883	1.43321	-0.195464	2.40825	1.78793	1.36404e-07	4.34341e-06	8.45807	42.0063	not assigned.unknown	BY867045 Seminal root Hordeum vulgare subsp. vulgare cDNA clone bart25a05 3', mRNA sequence	35,2	scaffold611571	rbart25a05			9289		x	x	x
A_13_P461748	BY868975	BY868975	2.10685	0.079906	0.701586	-0.358989	1.66796	1.04628	0.000843258	0.00237542	8.58671	9.0156	not assigned.unknown	weakly similar to ( 146) loc_os11g03600 12011.m04556 protein harpin-induced protein, putative, expressed BY868975 Seminal root Hordeum vulgare subsp. vulgare cDNA clone bart49b05 3', mRNA sequence	35,2	scaffold335095	rbart49b05					x	x	x
A_13_P467193	CA007855	CA007855	2.42752	0.603976	1.39045	0.0814829	1.90502	1.11856	9.16115e-10	2.59899e-07	7.28111	90.8155	not assigned.unknown	HU09D05r HU Hordeum vulgare subsp. vulgare cDNA clone HU09D05 5-PRIME, mRNA sequence	35,2	scaffold720397	HU09D05r		1486	16755		x	x	x
A_13_P467993	CA009537	CA009537	-3.50948	-0.950541	-2.03904	0.217989	-2.34095	-1.25245	1.84986e-05	0.000130693	14.1828	18.6319	not assigned.unknown	very weakly similar to ( 100) AT5G10625 | Symbols: | FUNCTIONS IN: molecular_function unknown; INVOLVED IN: biological_process unknown; LOCATED IN: cellular_component unknown; BEST Arabidopsis thaliana protein match is: FPF1 (FLOWERING PROMOTING FACTOR 1) (TAIR:AT5G24860.1); Has 61 Blast hits to 61 proteins in 8 species: Archae - 0; Bacteria - 0; Metazoa - 0; Fungi - 0; Plants - 61; Viruses - 0; …	35,2	scaffold934157	HU14G14r		40125	29349		x	x		x
A_13_P468393	CA010746	CA010746	2.37353	0.343488	0.370621	0.0515592	2.0816	2.05447	5.30246e-05	0.00028689	6.41013	15.4354	not assigned.unknown	HT08M23u HT Hordeum vulgare subsp. vulgare cDNA clone HT08M23 3-PRIME, mRNA sequence	35,2		HT08M23u					x	x	x
A_13_P468678	CA011545	CA011545	3.22369	1.20371	1.67334	0.0139756	2.03395	1.56433	1.88962e-05	0.000132615	7.08955	18.5624	not assigned.unknown	HT05G04u HT Hordeum vulgare subsp. vulgare cDNA clone HT05G04 3-PRIME, mRNA sequence	35,2		HT05G04u					x	x	x
A_13_P470823	CA016420	CA016420	4.27462	1.70365	2.12097	0.117841	2.68881	2.2715	1.91994e-06	2.5031e-05	7.60416	27.3969	not assigned.unknown	HV08O16u HV Hordeum vulgare subsp. vulgare cDNA clone HV08O16 3-PRIME, mRNA sequence	35,2		HV08O16u					x	x		x
A_13_P474268	CA026477	CA026477	3.08569	0.989835	0.642942	-0.370905	1.72495	2.07184	4.04713e-06	4.25131e-05	7.41111	24.1901	not assigned.unknown	HZ56A11r HZ Hordeum vulgare subsp. vulgare cDNA clone HZ56A11 5-PRIME, mRNA sequence	35,2	scaffold979838	HZ56A11r					x	x	x
A_13_P476818	CA592210	CA592210	-2.08688	-0.542001	-0.130549	0.27322	-1.27166	-1.68311	0.000430249	0.00139641	9.48453	10.3518	not assigned.unknown	weakly similar to ( 115) loc_os11g37650 12011.m07610 protein conserved hypothetical protein bsh1.pk0003.f1 bsh1 Hordeum vulgare cDNA clone bsh1.pk0003.f1 5' end, mRNA sequence	35,2	scaffold256660			2949			x	x	x
A_13_P477163	TA35147_4513	TA35147_4513	-4.5211	-2.64224	-3.0154	1.37252	-0.506338	-0.133186	6.57713e-13	1.58116e-08	8.04676	266.135	not assigned.unknown	no original description	35,2	scaffold642444	baak27e02					x
A_13_P478620	CB860550	CB860550	2.18377	0.919572	1.3205	0.433203	1.69741	1.29648	2.60266e-07	6.58914e-06	12.9823	37.9059	not assigned.unknown	HH06E08w HH Hordeum vulgare cDNA clone HH06E08 5-PRIME, mRNA sequence	35,2	scaffold286786	HH06E08w		1270	17076	14539	x	x	x
A_13_P478905	CB861037	CB861037	3.30523	1.20932	1.81321	0.481362	2.57727	1.97338	1.08569e-07	3.77491e-06	12.8259	43.5488	not assigned.unknown	HH03J15w HH Hordeum vulgare cDNA clone HH03J15 5-PRIME, mRNA sequence	35,2	scaffold714669	HH03J15w		1648	27676	28812	x	x	x
A_13_P481395	CB865332	CB865332	2.21408	2.55128	2.37806	-0.673798	-1.01099	-0.837775	2.40763e-05	0.000159316	11.0823	17.7859	not assigned.unknown	very weakly similar to (90.1) loc_os01g42860 12001.m10550 protein subtilisin-chymotrypsin inhibitor 2, putative, expressed HD09D10w HD Hordeum vulgare cDNA clone HD09D10 3-PRIME, mRNA sequence	35,2	scaffold865588	HD09D10w	MER023613	38075	11655	24607	x
A_13_P484075	CB870523	CB870523	3.39082	0.485093	1.14133	-0.121601	2.78412	2.12788	3.88459e-07	8.71997e-06	9.57951	35.5499	not assigned.unknown	HC14I22w CH Hordeum vulgare cDNA clone HC14I22 5-PRIME, mRNA sequence	35,2	scaffold471802	HC14I22w		38923	22858	3188	x	x	x
A_13_P485955	CB878233	CB878233	-2.80293	-0.674578	-0.976556	-0.833905	-2.96225	-2.66028	0.000488063	0.00154324	11.4335	10.0916	not assigned.unknown	HP07M17T HP Hordeum vulgare subsp. vulgare cDNA clone HP07M17 5-PRIME, mRNA sequence	35,2	scaffold513504	HP07M17T		23641	27065		x	x	x
A_13_P500499	CK569390	CK569390	2.48404	1.61173	1.78143	0.380467	1.25278	1.08308	1.88509e-07	5.37218e-06	9.62458	39.9051	not assigned.unknown	weakly similar to ( 133) loc_os04g33860 12004.m08480 protein expressed protein HO13B19w HO Hordeum vulgare cDNA clone HO13B19 3-PRIME, mRNA sequence	35,2	scaffold676143	EBca01_SQ004_H10			2944	9606	x	x	x
A_13_P500709	CK569774	CK569774	2.03307	1.96998	1.37898	-0.541996	-0.478901	0.11209	0.00411919	0.00862953	12.597	6.3269	not assigned.unknown	HO14F24w HO Hordeum vulgare cDNA clone HO14F24 3-PRIME, mRNA sequence	35,2	scaffold740621	HO14F24w	MER079393	33344	21120	11015	x	x	x
A_13_P511854	CX625653	CX625653	2.95579	0.183683	0.540114	-0.484584	2.28752	1.93109	5.2971e-06	5.16864e-05	6.95079	23.1148	not assigned.unknown	GAN006M08u GAN Hordeum vulgare cDNA clone GAN006M08 3-PRIME, mRNA sequence	35,2	scaffold590876	GAN006M08u					x	x	x
A_13_P512174	CX625885	CX625885	-2.70599	-1.15519	-1.10139	-0.79165	-2.34245	-2.39626	7.67757e-10	2.35165e-07	11.3027	93.2686	not assigned.unknown	GAN006A15u GAN Hordeum vulgare cDNA clone GAN006A15 3-PRIME, mRNA sequence	35,2	scaffold759231	GAN006A15u		1347	18908	16211	x	x	x
A_13_P518349	CX630900	CX630900	-2.62582	-3.28662	-4.12074	-1.37858	-0.717777	0.116341	1.84834e-11	3.76771e-08	7.60501	162.732	not assigned.unknown	GNW002B06r GNW Hordeum vulgare cDNA clone GNW002B06 5-PRIME, mRNA sequence	35,2	scaffold592051	GNW002B06r		6713	10458	2	x
A_13_P518859	CX631384	CX631384	2.05751	0.675379	0.96476	-0.108954	1.27317	0.983792	3.86306e-07	8.69563e-06	7.54309	35.5817	not assigned.unknown	GAN002L04f GAN Hordeum vulgare cDNA clone GAN002L04 3-PRIME, mRNA sequence	35,2	scaffold247334	GAN002L04f			15069		x	x	x
A_13_P519944	CX632006	CX632006	3.16568	0.852163	1.11181	0.260306	2.57383	2.31418	1.96358e-09	3.33031e-07	10.6947	80.9201	not assigned.unknown	GAN004E07f GAN Hordeum vulgare cDNA clone GAN004E07 3-PRIME, mRNA sequence	35,2	scaffold281862	GAN004E07f		19101	7044	22605	x	x	x
A_13_P520824	DN155014	DN155014	3.68696	1.24519	2.1902	0.0778461	2.51962	1.57461	1.32661e-09	2.89283e-07	9.36778	85.8736	not assigned.unknown	GAN001F23f GAN Hordeum vulgare cDNA clone GAN001F23 3-PRIME, mRNA sequence	35,2	scaffold356561	GAN001F23f			8683		x	x		x
A_13_P522654	M60733	M60733	-3.56233	-0.150956	-1.00597	0.296124	-3.11525	-2.26024	5.95405e-07	1.15044e-05	10.9438	33.1834	not assigned.unknown	no original description	35,2							x	x	x
A_13_P523409	DN156024	DN156024	3.69658	2.90505	3.66496	0.254362	1.0459	0.285984	1.35755e-05	0.000103481	8.44361	19.667	not assigned.unknown	GCA002J09x GCA Hordeum vulgare cDNA clone GCA002J09 3-PRIME, mRNA sequence	35,2	scaffold334750	GCA002J09x		54	26146		x
A_13_P523509	DN156096	DN156096	3.00145	0.250741	0.709068	0.161291	2.912	2.45367	3.59877e-07	8.28396e-06	6.72292	35.989	not assigned.unknown	GCA002A01x GCA Hordeum vulgare cDNA clone GCA002A01 3-PRIME, mRNA sequence	35,2	scaffold966297	GCA002A01x					x	x	x
A_13_P524704	DN156768	DN156768	2.96058	0.0724645	0.691434	-0.134228	2.75389	2.13492	7.80042e-07	1.38452e-05	8.98034	31.7603	not assigned.unknown	GCN004A08u GCN Hordeum vulgare cDNA clone GCN004A08 3-PRIME, mRNA sequence	35,2	scaffold954306	GCN004A08u		20704			x	x	x
A_13_P525389	DN157043	DN157043	-2.15698	-1.41143	-1.40898	0.165638	-0.579914	-0.582365	8.2472e-06	7.16038e-05	10.4291	21.4346	not assigned.unknown	GCN003C01u GCN Hordeum vulgare cDNA clone GCN003C01 3-PRIME, mRNA sequence	35,2	scaffold411458	GCN003C01u		38039	6142	25984	x	x	x
A_13_P527644	DN157943	DN157943	2.55209	1.0705	1.70583	0.482512	1.9641	1.32877	4.51917e-07	9.524e-06	11.1308	34.6947	not assigned.unknown	GBN004O08r GBN Hordeum vulgare cDNA clone GBN004O08 5-PRIME, mRNA sequence	35,2	scaffold939785	GBN004O08r					x	x	x
A_13_P534234	DN160857	DN160857	2.63812	1.12743	1.38108	0.524934	2.03562	1.78197	2.85273e-07	7.01635e-06	11.9317	37.3541	not assigned.unknown	GW003L11f GW Hordeum vulgare cDNA clone GW003L11 3-PRIME, mRNA sequence	35,2	scaffold178110	GW003L11f		26886	17767	37480	x	x	x
A_13_P534249	DN160871	DN160871	3.01193	0.874275	1.61047	0.547874	2.68553	1.94934	4.36332e-07	9.3233e-06	9.11203	34.8914	not assigned.unknown	GW003M09f GW Hordeum vulgare cDNA clone GW003M09 3-PRIME, mRNA sequence	35,2	scaffold658713	GW003M09f		33759	3199		x	x	x
A_13_P534324	TA35903_4513	TA35903_4513	6.40754	0.849025	2.30698	-1.11384	4.44467	2.98672	0.000561059	0.00171734	10.2959	9.80934	not assigned.unknown	weakly similar to ( 109) loc_os05g45450 12005.m08670 protein nuclear protein, putative, expressed no original description	35,2	scaffold971836	basd27m23			19792	36005	x	x		x
A_13_P536589	DN180236	DN180236	2.48115	1.33384	1.88993	-0.470643	0.676675	0.120577	2.06781e-06	2.61941e-05	7.75277	27.0622	not assigned.unknown	HO27K02S HO Hordeum vulgare cDNA clone HO27K02 5-PRIME, mRNA sequence	35,2	scaffold966057	HO27K02S		38790			x	x	x
A_13_P539069	DN183732	DN183732	-2.46328	-1.1725	-1.98914	-0.537116	-1.8279	-1.01126	5.6916e-06	5.47642e-05	12.6466	22.8348	not assigned.unknown	HO16L21S HO Hordeum vulgare cDNA clone HO16L21 5-PRIME, mRNA sequence	35,2	scaffold236477	HO16L21S		12653			x	x	x
A_13_P545904	HVJ000230	HVJ000230	2.46036	0.713696	1.76372	0.488508	2.23517	1.18515	2.60322e-09	3.90052e-07	10.312	77.528	not assigned.unknown	no original description	35,2							x	x	x
A_13_P548384	TC157469	TC157469	2.2108	1.14932	1.6289	0.846474	1.90795	1.42837	3.21829e-09	4.54337e-07	11.1038	75.0661	not assigned.unknown	no original description	35,2	scaffold552777	UCRHV18_01ce02_b1		39995	12630	24018	x	x	x
A_13_P550524	AK249726	AK249726	2.79161	0.849541	1.42708	0.593511	2.53558	1.95804	1.11872e-09	2.72478e-07	13.1727	88.1157	not assigned.unknown	moderately similar to ( 278) AT4G27020 | Symbols: | unknown protein | chr4:13568604-13571381 REVERSEmoderately similar to ( 320) loc_os01g58114 12001.m11956 protein expressed protein Hordeum vulgare subsp. vulgare cDNA clone: FLbaf48g14, mRNA sequence	35,2	scaffold522975	rbaal12n06		7878	1195	2312	x	x	x
A_13_P551629	TA29215_4513	TA29215_4513	-2.10142	0.359225	0.82242	0.0456835	-2.41496	-2.87816	1.75852e-06	2.3585e-05	12.9694	27.7978	not assigned.unknown	very weakly similar to (82.4) YCF68_ORYSA Hypothetical protein ycf68 (ORF133) - Oryza sativa (Rice)weakly similar to ( 179) loc_os05g22840 12005.m06580 protein conserved hypothetical protein no original description	35,2	scaffold750089	HP02G04T	MER176710	110	492	912	x	x	x
A_13_P562379	TC173583	TC173583	2.29768	0.844247	0.967529	-0.143304	1.31013	1.18685	1.8335e-06	2.42052e-05	7.13153	27.6066	not assigned.unknown	no original description	35,2	scaffold974279	EBan01_SQ004_P23		18353	14488		x	x	x
A_13_P562864	TC174037	TC174037	-2.04968	-0.155826	-0.563493	-0.204005	-2.09786	-1.69019	0.000164899	0.000667883	10.4944	12.4923	not assigned.unknown	no original description	35,2	scaffold982921	HV_CEa0013G14r2			6675	28895	x	x	x
A_13_P563704	TC174971	TC174971	3.16266	0.756389	1.48607	0.255664	2.66193	1.93224	1.61379e-08	1.11822e-06	8.32419	58.6291	not assigned.unknown	no original description	35,2	scaffold643150					29687	x	x	x
A_13_P566599	BG300900	BG300900	2.82906	0.210438	0.167597	0.0133161	2.63194	2.67478	2.61448e-07	6.61008e-06	6.82381	37.8785	not assigned.unknown	HVSMEb0018O02f Hordeum vulgare seedling shoot EST library HVcDNA0002 (Dehydration stress) Hordeum vulgare subsp. vulgare cDNA clone HVSMEb0018O02f, mRNA sequence	35,2	scaffold967214	HC06D03w					x	x	x
A_13_P567304	TC178429	TC178429	3.22086	2.59296	2.45937	0.642741	1.27064	1.40423	3.95972e-08	1.96163e-06	11.724	51.0097	not assigned.unknown	weakly similar to ( 153) AT3G49210 | Symbols: | unknown protein | chr3:18238216-18241161 REVERSEmoderately similar to ( 233) loc_os01g48874 12001.m11075 protein expressed protein no original description	35,2	scaffold809750	GPN004G08u		32877	25586		x
A_13_P571119	BJ451302	BJ451302	-2.72569	-1.52306	-1.84475	-1.04554	-2.24816	-1.92647	6.98763e-12	2.84431e-08	8.85816	187.921	not assigned.unknown	BJ451302 K. Sato unpublished cDNA library, cv. Akashinriki vegetative stage leaves Hordeum vulgare subsp. vulgare cDNA clone baak33h20 5', mRNA sequence	35,2	scaffold775696	baak33h20					x	x	x
A_13_P571534	TC182355	TC182355	2.45366	0.699574	1.37203	0.299301	2.05339	1.38093	9.61135e-07	1.57966e-05	7.11695	30.6979	not assigned.unknown	no original description	35,2	C249975727	rbart21b11					x	x	x
A_13_P574729	TC185134	TC185134	2.20145	0.995006	0.989371	0.331518	1.53796	1.54359	2.24457e-07	6.03734e-06	11.4704	38.8118	not assigned.unknown	no original description	35,2	scaffold635866	HY10D22u		38878	7238	28837	x	x	x
A_13_P578799	TC188612	TC188612	2.13513	0.294943	0.862173	-0.0368212	1.80337	1.23614	5.63106e-06	5.42795e-05	7.70723	22.8763	not assigned.unknown	no original description	35,2	scaffold468200	rbart42e04		34862	24015	23829	x	x	x
A_13_P579224	TC188944	TC188944	2.44661	1.42826	2.22798	-0.0747676	0.943575	0.143856	7.82376e-08	3.0282e-06	10.5257	45.8541	not assigned.unknown	no original description	35,2	scaffold964584	rbast01d09		38604	3608	36056	x	x		x
A_13_P579239	TC188949	TC188949	3.4884	0.419502	1.11533	0.166392	3.23529	2.53946	1.58895e-07	4.75296e-06	7.40019	41.0028	not assigned.unknown	no original description	35,2	scaffold982497						x	x	x
A_13_P582129	TC191261	TC191261	-2.25473	-0.266031	-0.30923	-0.224796	-2.2135	-2.1703	0.000704374	0.00205826	12.5284	9.36051	not assigned.unknown	no original description	35,2	scaffold123056	rbastl13g04		26464	25028		x	x	x
A_13_P585319	TC193795	TC193795	2.05782	0.424699	0.837965	0.427161	2.06028	1.64701	2.46443e-07	6.40305e-06	11.6837	38.2376	not assigned.unknown	weakly similar to ( 162) loc_os03g17210 12003.m35164 protein expressed protein no original description	35,2	scaffold629338	rbaal40g12		4139	8178	4146	x	x	x
A_13_P022416	AV926797	AV926797	2.21133	0.641912	1.52861	0.207152	1.77657	0.889878	2.27223e-08	1.3444e-06	10.9713	55.6072	nucleotide metabolism.degradation	moderately similar to ( 305) AT2G38280 | Symbols: FAC1, ATAMPD | FAC1 (EMBRYONIC FACTOR1); AMP deaminase | chr2:16033767-16038793 REVERSEmoderately similar to ( 341) AMPD_ORYSA Probable AMP deaminase (EC 3.5.4.6) - Oryza sativa (Rice)moderately similar to ( 341) loc_os07g49270 12007.m09136 protein AMP deaminase, putative, expressed AV926797 K. Sato unpublished cDNA library, cv. Haruna Nijo second…	23,2	scaffold854438	basd23m21		15329	21180	25699	x	x	x
A_13_P151140	AK250050	AK250050	2.90134	1.37856	2.36806	0.571431	2.09421	1.10471	1.57611e-10	1.13059e-07	13.5273	118.293	nucleotide metabolism.degradation	moderately similar to ( 431) AT2G36310 | Symbols: URH1 | URH1 (URIDINE-RIBOHYDROLASE 1); adenosine nucleosidase/ hydrolase/ inosine nucleosidase/ uridine nucleosidase | chr2:15224692-15226633 REVERSEhighly similar to ( 525) loc_os09g39440 12009.m06882 protein pyrimidine-specific ribonucleoside hydrolase rihB, putative, expressed Hordeum vulgare subsp. vulgare cDNA clone: FLbaf61f11, mRNA sequence	23,2	scaffold371094	bags39o05		9563	24165	37774	x	x		x
A_13_P038191	BF255573	BF255573	2.5871	0.580416	1.66979	0.35811	2.3648	1.27543	4.25133e-09	5.136e-07	8.4814	71.9475	nucleotide metabolism.degradation.pyrimidine.beta-ureidopropionase	moderately similar to ( 217) AT5G64370 | Symbols: BETA-UP | BETA-UP (beta-ureidopropionase); beta-ureidopropionase | chr5:25739264-25741031 FORWARDmoderately similar to ( 232) loc_os07g30170 12007.m07288 protein beta-ureidopropionase, putative, expressed HVSMEf0007D16f Hordeum vulgare seedling root EST library HVcDNA0007 (Etiolated and unstressed) Hordeum vulgare subsp. vulgare cDNA clone HVSMEf0…	23.2.1.5	scaffold954403	bah35h07		38124	6407	13874	x	x	x
A_13_P067326	AK252002	AK252002	2.58503	1.6589	2.59693	0.782696	1.70882	0.770795	2.60351e-11	4.23904e-08	10.318	154.672	nucleotide metabolism.degradation.pyrimidine.dihydropyrimidinase	highly similar to ( 780) AT5G12200 | Symbols: | dihydropyrimidinase / DHPase / dihydropyrimidine amidohydrolase / hydantoinase (PYD2) | chr5:3941700-3944727 REVERSEhighly similar to ( 922) loc_os01g59340 12001.m42737 protein dihydropyrimidinase, putative, expressed Hordeum vulgare subsp. vulgare cDNA clone: FLbaf137f10, mRNA sequence	23.2.1.4	scaffold977329	HV_CEb0014N02f2	MER034809	38635	7575	9858	x	x		x
A_13_P525434	TA34480_4513	TA34480_4513	4.68307	2.20437	4.4669	1.28168	3.76039	1.49786	2.15977e-11	3.76771e-08	13.3928	159.018	nucleotide metabolism.degradation.pyrimidine.dihydrouracil dehydrogenase	highly similar to ( 653) AT3G17810 | Symbols: | dihydroorotate dehydrogenase family protein / dihydroorotate oxidase family protein | chr3:6094279-6096289 FORWARDhighly similar to ( 723) loc_os02g50350 12002.m10069 protein dihydropyrimidine dehydrogenase precursor, putative, expressed no original description	23.2.1.3	scaffold445930	HP02I01w		15849	11504	27165	x
A_13_P225514	TA35406_4513	TA35406_4513	2.05821	0.754534	1.69618	0.657014	1.96069	1.01904	1.6173e-09	3.13487e-07	11.3257	83.3357	nucleotide metabolism.degradation.pyrimidine.uridine nucleosidase	moderately similar to ( 470) AT1G05620 | Symbols: URH2 | URH2 (URIDINE-RIBOHYDROLASE 2); hydrolase | chr1:1679609-1681527 FORWARDhighly similar to ( 578) loc_os03g31170 12003.m35282 protein pyrimidine-specific ribonucleoside hydrolase rihA, putative, expressed no original description	23.2.1.2	scaffold457162	rbags39f17	MER075037	921	1841	14866	x	x	x
A_13_P251307	TA39076_4513	TA39076_4513	-2.01774	-0.370458	-1.09288	-0.473784	-2.12107	-1.39865	5.31621e-05	0.000287371	10.118	15.4281	protein.aa activation.pseudouridylate synthase	moderately similar to ( 384) AT2G39140 | Symbols: SVR1 | SVR1 (SUPPRESSOR OF VARIEGATION 1); RNA binding / pseudouridine synthase | chr2:16330238-16333153 FORWARDmoderately similar to ( 408) loc_os03g05806 12003.m35550 protein ribosomal large subunit pseudouridine synthase B, putative, expressed no original description	29.1.30	scaffold953175	rbaak2d04		17646	22634	4801	x	x	x
A_13_P072531	CA019173	CA019173	2.601	1.92791	3.32203	2.01875	2.69184	1.29772	3.16166e-12	1.58116e-08	11.8404	211.249	protein.degradation	moderately similar to ( 259) AT5G19740 | Symbols: | peptidase M28 family protein | chr5:6673986-6676767 FORWARDmoderately similar to ( 301) loc_os01g53800 12001.m11544 protein dipeptidase, putative, expressed HV11B02r HV Hordeum vulgare subsp. vulgare cDNA clone HV11B02 5-PRIME, mRNA sequence	29,5	C247419620	HV11B02r	MER195445	41503	12046	21665	x	x		x
A_13_P291537	BF258397	BF258397	2.60081	0.728981	1.41351	0.34691	2.21874	1.53421	1.58304e-07	4.74386e-06	9.2262	41.0271	protein.degradation	weakly similar to ( 169) AT4G29490 | Symbols: | aminopeptidase/ manganese ion binding | chr4:14487943-14491321 FORWARDmoderately similar to ( 214) loc_os02g13140 12002.m06561 protein xaa-Pro dipeptidase, putative, expressed HVSMEf0015J21f Hordeum vulgare seedling root EST library HVcDNA0007 (Etiolated and unstressed) Hordeum vulgare subsp. vulgare cDNA clone HVSMEf0015J21f, mRNA sequence	29,5	scaffold869335	HH03L01u	MER079218	7704	21233	7831	x	x	x
A_13_P445453	BU985502	BU985502	2.15986	0.577702	1.16888	0.48503	2.06719	1.47601	2.01408e-09	3.36917e-07	8.00324	80.6089	protein.degradation	weakly similar to ( 132) AT5G43600 | Symbols: ATAAH-2, UAH | UAH (UREIDOGLYCOLATE AMIDOHYDROLASE); allantoate deiminase/ metallopeptidase | chr5:17512651-17515280 FORWARDweakly similar to ( 144) loc_os12g40550 12012.m26959 protein N-carbamoyl-L-amino acid hydrolase, putative, expressed HF07K19r HF Hordeum vulgare subsp. vulgare cDNA clone HF07K19 5-PRIME, mRNA sequence	29,5	scaffold573398	HF07K19r	MER080346	23535	22012	13871	x	x	x
A_13_P148790	TA38933_4513	TA38933_4513	2.33669	0.386277	0.515673	0.211147	2.16156	2.03217	2.18845e-08	1.32298e-06	9.35576	55.9318	protein.degradation.AAA type	moderately similar to ( 499) AT1G50140 | Symbols: | ATP binding / ATPase/ nucleoside-triphosphatase/ nucleotide binding | chr1:18569921-18578663 REVERSEweakly similar to ( 149) CDC48_CAPAN Cell division cycle protein 48 homolog - Capsicum annuum (Bell pepper)highly similar to ( 533) loc_os02g51400 12002.m10174 protein ATPase, AAA family protein, expressed no original description	29.5.9	scaffold562982	rbah26e01	MER105394	11446	27353	7478	x	x	x
A_13_P053861	atg9	AM085509	2.39974	0.636102	1.4324	0.421901	2.18554	1.38924	1.975e-08	1.24639e-06	10.1064	56.8273	protein.degradation.autophagy	highly similar to ( 800) AT2G31260 | Symbols: APG9, ATAPG9 | APG9 (autophagy 9) | chr2:13322291-13326293 REVERSEnearly identical (1375) loc_os03g14380 12003.m06878 protein autophagy protein 9, putative, expressed Hordeum vulgare mRNA for autophagy protein 9 (atg9 gene)	29.5.2	scaffold4031	baak42i16		25534	22048	14949	x	x	x
A_13_P151865	TA40019_4513	TA40019_4513	2.82378	1.26778	2.1552	0.628299	2.18431	1.29688	1.93213e-09	3.29989e-07	12.6883	81.1186	protein.degradation.autophagy	weakly similar to ( 167) AT3G15580 | Symbols: ATG8I, APG8H | APG8H (AUTOPHAGY 8H); APG8 activating enzyme/ APG8-specific protease/ Atg8 ligase/ microtubule binding | chr3:5274075-5275000 REVERSEmoderately similar to ( 207) loc_os11g01010 12011.m04306 protein autophagy-related protein 8 precursor, putative, expressed 11944HOR.FAS	29.5.2	scaffold748235	S0000800078A04F1	MER258475	728	21617	27413	x	x		x
A_13_P203624	TA56628_4513	TA56628_4513	2.34962	0.437795	1.19125	0.92008	2.8319	2.07845	1.56754e-08	1.10022e-06	9.30721	58.8929	protein.degradation.autophagy	weakly similar to ( 196) AT5G54730 | Symbols: ATATG18F, ATG18F | AtATG18f | chr5:22233977-22236804 REVERSEmoderately similar to ( 394) loc_os01g57720 12001.m150745 protein expressed protein no original description	29.5.2	scaffold650433	bah47a15		23124	2945	4211	x	x	x
A_13_P312817	BF622783	BF622783	3.16274	0.594355	1.66203	0.4309	2.99928	1.93161	5.66861e-08	2.43312e-06	9.91392	48.2303	protein.degradation.autophagy	weakly similar to ( 182) AT5G61500 | Symbols: ATATG3, ATG3 | ATG3 | chr5:24734216-24736711 REVERSEmoderately similar to ( 230) loc_os01g10290 12001.m07651 protein autophagy-related protein 3, putative, expressed HVSMEa0008M10f Hordeum vulgare seedling shoot EST library HVcDNA0001 (Cold stress) Hordeum vulgare subsp. vulgare cDNA clone HVSMEa0008M10f, mRNA sequence	29.5.2	scaffold215422	HX04I24r		30235	26736	20158	x	x	x
A_13_P321057	BF628472	BF628472	2.12829	0.858423	1.07835	0.184788	1.45466	1.23473	3.97173e-06	4.19375e-05	11.519	24.2668	protein.degradation.autophagy	weakly similar to ( 149) AT1G62040 | Symbols: ATG8C | ATG8C (autophagy 8c); microtubule binding | chr1:22933216-22934253 FORWARDweakly similar to ( 164) loc_os07g32800 12007.m29190 protein autophagy-related protein 8 precursor, putative, expressed HVSMEb0006D07f Hordeum vulgare seedling shoot EST library HVcDNA0002 (Dehydration stress) Hordeum vulgare subsp. vulgare cDNA clone HVSMEb0006D07f, mRN…	29.5.2	scaffold661667	baak32d23	MER258475	24229		31725	x	x	x
A_13_P403115	BE216622	BE216622	3.12285	0.935262	1.98753	0.580316	2.7679	1.71564	1.59546e-09	3.13487e-07	14.1485	83.5075	protein.degradation.autophagy	weakly similar to ( 187) AT4G21980 | Symbols: APG8A, ATG8A | APG8A (AUTOPHAGY 8A); APG8 activating enzyme/ APG8-specific protease/ Atg8 ligase | chr4:11655868-11656809 FORWARDmoderately similar to ( 201) loc_os08g09240 12008.m26825 protein autophagy-related protein 8 precursor, putative, expressed HV_CEb0010P18f Hordeum vulgare seedling green leaf EST library HVcDNA0005 (Blumeria challenged) Hord…	29.5.2	scaffold906182	HI06N03w	MER258475	31000	6159	26485	x	x	x
A_13_P427626	BQ471466	BQ471466	2.55896	0.61087	1.25264	0.578222	2.52631	1.88454	1.61622e-08	1.11822e-06	13.2412	58.6155	protein.degradation.autophagy	weakly similar to ( 101) AT2G44140 | Symbols: | autophagy 4a (APG4a) | chr2:18255106-18257206 REVERSEweakly similar to ( 166) loc_os04g58560 12004.m79009 protein cysteine protease ATG4B, putative, expressed HV02I03r HV Hordeum vulgare subsp. vulgare cDNA clone HV02I03 5-PRIME, mRNA sequence	29.5.2	scaffold475914	HV02I03r	MER185925	9875	27355	14976	x	x	x
A_13_P489985	TA52242_4513	TA52242_4513	3.79656	-0.663664	0.499207	-1.06445	3.39578	2.23291	0.00107347	0.00287946	8.60907	8.56659	protein.degradation.autophagy	weakly similar to ( 158) AT5G45900 | Symbols: APG7, ATAPG7, ATG7, ATATG7 | APG7 (AUTOPHAGY 7); APG8 activating enzyme | chr5:18615304-18618436 FORWARDmoderately similar to ( 265) loc_os01g42850 12001.m42676 protein autophagy-related protein 7, putative, expressed no original description	29.5.2	scaffold84437	HU10E20r		20754	6549	20423	x	x	x
A_13_P012236	AM941116	AK249470	2.37093	0.61515	1.00507	0.424947	2.18072	1.7908	1.45687e-08	1.06372e-06	14.3756	59.562	protein.degradation.cysteine protease	moderately similar to ( 336) AT4G16190 | Symbols: | cysteine proteinase, putative | chr4:9171512-9172877 FORWARDmoderately similar to ( 436) CYSP1_MAIZE Cysteine proteinase 1 precursor (EC 3.4.22.-) - Zea mays (Maize)moderately similar to ( 436) loc_os04g24600 12004.m07591 protein cysteine proteinase 1 precursor, putative, expressed Hordeum vulgare subsp. vulgare cDNA clone: FLbaf32i04, mRNA sequ…	29.5.3	scaffold63052	HF01P06w	MER158535	7739	10985	7078	x	x	x
A_13_P039156	EX594583	EX594583	2.24401	0.782671	1.38216	0.518825	1.98017	1.38068	4.67048e-08	2.12812e-06	10.4488	49.7128	protein.degradation.cysteine protease	weakly similar to ( 122) loc_os11g12500 12011.m05442 protein ulp1 protease family, C-terminal catalytic domain containing protein HDP32D10w HDP Hordeum vulgare subsp. vulgare cDNA clone HDP32D10, mRNA sequence	29.5.3	scaffold707079	HD09F05w	MER034793	19841	28096	15414	x	x	x
A_13_P043111	AM941123	BI952590	2.58552	1.3806	2.17736	0.922047	2.12696	1.3302	4.70249e-09	5.44308e-07	13.2587	70.8482	protein.degradation.cysteine protease	weakly similar to ( 197) AT5G50260 | Symbols: | cysteine proteinase, putative | chr5:20455605-20456862 FORWARDweakly similar to ( 193) CYSEP_RICCO Vignain precursor (EC 3.4.22.-) (Cysteine endopeptidase) - Ricinus communis (Castor bean)moderately similar to ( 275) loc_os09g38920 12009.m06832 protein thiol protease SEN102 precursor, putative, expressed HVSMEm0007B06f Hordeum vulgare green seedling…	29.5.3	scaffold250114	HVSMEf0019L06r2	MER144130	2155		22644	x	x		x
A_13_P124180	AM941127	TA31829_4513	4.26707	0.840987	1.68683	-0.103233	3.32285	2.47701	1.5582e-08	1.09988e-06	11.5935	58.9473	protein.degradation.cysteine protease	weakly similar to ( 174) AT1G02300 | Symbols: | cathepsin B-like cysteine protease, putative | chr1:453288-455376 FORWARDmoderately similar to ( 205) loc_os05g24550 12005.m083685 protein cathepsin B-like cysteine proteinase 3 precursor, putative, expressed no original description	29.5.3	scaffold619951	HO12D08w	MER044427	22322	26241	32555	x	x	x
A_13_P157210	AM941122	TA41792_4513	3.656	1.13779	1.98318	-0.0209654	2.49724	1.65186	8.03707e-08	3.05271e-06	12.2804	45.6607	protein.degradation.cysteine protease	weakly similar to ( 124) AT1G09850 | Symbols: XBCP3 | XBCP3 (xylem bark cysteine peptidase 3); cysteine-type endopeptidase/ cysteine-type peptidase | chr1:3201848-3203875 FORWARDvery weakly similar to (95.1) ORYA_ORYSA Oryzain alpha chain precursor (EC 3.4.22.-) - Oryza sativa (Rice)weakly similar to ( 181) loc_os05g43230 12005.m08451 protein cysteine proteinase RD21a precursor, putative, express…	29.5.3	scaffold395532	rbasd27n01	MER137813	1489	16756	452	x	x	x
A_13_P167115	TA45222_4513	TA45222_4513	2.36411	0.440672	0.966826	0.31062	2.23406	1.70791	2.6637e-08	1.48272e-06	10.878	54.2535	protein.degradation.cysteine protease	moderately similar to ( 296) AT3G22260 | Symbols: | OTU-like cysteine protease family protein | chr3:7871489-7873393 FORWARDmoderately similar to ( 381) loc_os02g07210 12002.m100113 protein cysteine-type peptidase, putative, expressed no original description	29.5.3	scaffold848511	fbart28d01	MER246434	3564	6128	33787	x	x	x
A_13_P289217	BF256720	BF256720	2.18317	1.06018	2.17474	0.345359	1.46835	0.353785	1.18718e-09	2.72478e-07	8.20028	87.3281	protein.degradation.cysteine protease	moderately similar to ( 391) AT1G47128 | Symbols: RD21, RD21A | RD21 (responsive to dehydration 21); cysteine-type endopeptidase/ cysteine-type peptidase | chr1:17283139-17285609 REVERSEmoderately similar to ( 421) ORYA_ORYSA Oryzain alpha chain precursor (EC 3.4.22.-) - Oryza sativa (Rice)moderately similar to ( 350) loc_os04g57440 12004.m101443 protein cysteine protease 1 precursor, putative, e…	29.5.3	scaffold193503	HO25K20S	MER397683	22466	5814	24172	x	x		x
A_13_P417255	AM941124	BM376092	5.25955	1.17372	2.91989	0.553809	4.63964	2.89347	1.43977e-09	3.03134e-07	8.59047	84.8162	protein.degradation.cysteine protease	EBma01_SQ002_F07_R maternal, 4 DPA, no treatment, cv Optic, EBma01 Hordeum vulgare subsp. vulgare cDNA clone EBma01_SQ002_F07 5', mRNA sequence	29.5.3	scaffold973739	EBma01_SQ002_F07	MER137022	34489	22409	1339	x	x		x
A_13_P494305	CD663018	CD663018	2.16641	0.721116	1.32011	0.376797	1.82209	1.22309	6.75681e-07	1.25753e-05	12.4902	32.5101	protein.degradation.cysteine protease	very weakly similar to (92.8) AT4G39090 | Symbols: RD19, RD19A | RD19 (RESPONSIVE TO DEHYDRATION 19); cysteine-type endopeptidase/ cysteine-type peptidase | chr4:18215826-18217326 REVERSEweakly similar to ( 112) CYSP1_MAIZE Cysteine proteinase 1 precursor (EC 3.4.22.-) - Zea mays (Maize)weakly similar to ( 108) loc_os02g27030 12002.m07847 protein cysteine proteinase 1 precursor, putative, express…	29.5.3	scaffold874778	UCRHV18_04aa06_b1	MER052096	7738	10984	7079	x	x	x
A_13_P020221	AK251038	AK251038	3.55598	1.13688	1.62673	0.29834	2.71745	2.22759	3.08185e-08	1.61867e-06	13.6618	53.0388	protein.degradation.serine protease	moderately similar to ( 247) AT2G27920 | Symbols: SCPL51 | SCPL51 (SERINE CARBOXYPEPTIDASE-LIKE 51); serine-type carboxypeptidase | chr2:11885777-11888732 REVERSEmoderately similar to ( 283) loc_os08g44640 12008.m26797 protein retinoid-inducible serine carboxypeptidase precursor, putative, expressed Hordeum vulgare subsp. vulgare cDNA clone: FLbaf104j18, mRNA sequence	29.5.5	scaffold869391	HV09G10r	MER140985	1648	27676	28812	x	x	x
A_13_P207474	TA57593_4513	TA57593_4513	2.6079	0.149055	0.482568	-0.132349	2.3265	1.99298	3.39325e-06	3.73302e-05	8.66228	24.917	protein.degradation.serine protease	weakly similar to ( 151) AT2G29050 | Symbols: ATRBL1 | ATRBL1 (Arabidopsis thaliana Rhomboid-like 1) | chr2:12478245-12479653 FORWARDmoderately similar to ( 261) loc_os11g47840 12011.m08581 protein membrane protein, putative, expressed no original description	29.5.5	scaffold968665	HVSMEi0020C22f2	MER275643	33053	2420	34070	x	x	x
A_13_P160475	TA42918_4513	TA42918_4513	6.13367	1.90734	4.02831	0.429625	4.65595	2.53499	1.72372e-09	3.18907e-07	8.7831	82.5347	protein.degradation.subtilases	very weakly similar to (98.2) AT3G14067 | Symbols: | subtilase family protein | chr3:4658421-4660754 REVERSEweakly similar to ( 122) loc_os02g53860 12002.m10415 protein subtilisin-like protease precursor, putative, expressed no original description	29.5.1	scaffold313317	HY09E08V	MER216048			17182	x	x		x
A_13_P139940	TA36132_4513	TA36132_4513	3.76279	1.28454	2.71242	1.18111	3.65937	2.23149	9.05579e-10	2.59899e-07	10.3329	90.9742	protein.degradation.ubiquitin.E2	moderately similar to ( 275) AT1G63800 | Symbols: UBC5 | UBC5 (ubiquitin-conjugating enzyme 5); ubiquitin-protein ligase | chr1:23667888-23669003 REVERSEmoderately similar to ( 317) UBC4_WHEAT Ubiquitin-conjugating enzyme E2-23 kDa (EC 6.3.2.19) (Ubiquitin-protein ligase) (Ubiquitin carrier protein) - Triticum aestivum (Wheat)moderately similar to ( 288) loc_os10g31000 12010.m21788 protein ubiqui…	29.5.11.3	scaffold786529	rbasd11g17		32515	27510	16825	x	x		x
A_13_P461413	BY868089	BY868089	2.24448	0.656026	0.959232	0.321135	1.90959	1.60638	1.24071e-05	9.68797e-05	9.90679	19.9769	protein.degradation.ubiquitin.E2	weakly similar to ( 110) AT3G08690 | Symbols: UBC11, ATUBC11 | UBC11 (UBIQUITIN-CONJUGATING ENZYME 11); ubiquitin-protein ligase | chr3:2641487-2642489 FORWARDweakly similar to ( 117) loc_os02g02830 12002.m33517 protein ubiquitin-conjugating enzyme E2-17 kDa 9, putative, expressed BY868089 Seminal root Hordeum vulgare subsp. vulgare cDNA clone bart37c05 3', mRNA sequence	29.5.11.3	scaffold977956	rbart37c05		14971	698		x	x	x
A_13_P191609	TA53580_4513	TA53580_4513	3.92732	0.0964544	1.63968	0.499574	4.33044	2.78721	2.58983e-09	3.90052e-07	11.3099	77.5888	protein.degradation.ubiquitin.E3.BTB/POZ Cullin3.BTB/POZ	moderately similar to ( 218) AT1G55760 | Symbols: | BTB/POZ domain-containing protein | chr1:20847117-20848507 REVERSEmoderately similar to ( 267) loc_os08g38700 12008.m07854 protein BTB/POZ domain containing protein, expressed no original description	29.5.11.4.5.2	scaffold657011	HVSMEf0019M18f2		26714		31445	x	x	x
A_13_P461613	BY868672	BY868672	2.42604	0.488477	0.864855	0.0727809	2.01035	1.63397	1.10132e-06	1.73532e-05	6.86268	30.022	protein.degradation.ubiquitin.E3.BTB/POZ Cullin3.BTB/POZ	very weakly similar to (92.4) loc_os06g45730 12006.m09101 protein speckle-type POZ protein, putative, expressed BY868672 Seminal root Hordeum vulgare subsp. vulgare cDNA clone bart43h12 3', mRNA sequence	29.5.11.4.5.2	scaffold198843	rbart43h12					x	x	x
A_13_P045621	BM816188	BM816188	2.12759	0.556747	1.10849	0.37755	1.94839	1.39666	5.46135e-09	5.95458e-07	13.034	69.247	protein.degradation.ubiquitin.E3.RING	moderately similar to ( 271) AT4G11680 | Symbols: | zinc finger (C3HC4-type RING finger) family protein | chr4:7053737-7055516 REVERSEmoderately similar to ( 385) loc_os02g45240 12002.m09563 protein protein binding protein, putative, expressed HC107H09_SK.ab1 HC Hordeum vulgare subsp. vulgare cDNA clone HC107H09_SK.ab1 similar to (AC010795) hypothetical protein; 76801-78300 [Arabidopsis thaliana]…	29.5.11.4.2	scaffold497412	HC107H09_SK		22538	16145	20234	x	x	x
A_13_P057831	BG414942	BG414942	3.65101	1.28409	2.45615	0.722965	3.08989	1.91782	2.24321e-08	1.33951e-06	10.3332	55.7181	protein.degradation.ubiquitin.E3.RING	weakly similar to ( 137) loc_os05g39930 12005.m08170 protein spotted leaf protein 11, putative, expressed HVSMEk0004G02f Hordeum vulgare testa/pericarp EST library HVcDNA0013 (normal) Hordeum vulgare subsp. vulgare cDNA clone HVSMEk0004G02f, mRNA sequence	29.5.11.4.2	scaffold541175	HVSMEk0004G02f					x	x		x
A_13_P060276	CA008354	CA008354	2.98736	1.28068	2.10109	0.869471	2.57614	1.75574	2.17527e-09	3.56555e-07	9.38882	79.6724	protein.degradation.ubiquitin.E3.RING	moderately similar to ( 210) AT2G38970 | Symbols: | zinc finger (C3HC4-type RING finger) family protein | chr2:16274135-16276651 FORWARDmoderately similar to ( 322) loc_os04g42980 12004.m09263 protein protein binding protein, putative, expressed HU10L04r HU Hordeum vulgare subsp. vulgare cDNA clone HU10L04 5-PRIME, mRNA sequence	29.5.11.4.2	scaffold931900	HU10L04r				16294	x	x		x
A_13_P061421	CA008421	CA008421	2.35494	0.723646	1.48679	0.378037	2.00933	1.24618	4.51634e-08	2.1212e-06	7.46471	49.974	protein.degradation.ubiquitin.E3.RING	weakly similar to ( 140) AT3G54780 | Symbols: | zinc finger (C3HC4-type RING finger) family protein | chr3:20278985-20281429 FORWARDmoderately similar to ( 254) loc_os04g42980 12004.m09263 protein protein binding protein, putative, expressed HU10O14r HU Hordeum vulgare subsp. vulgare cDNA clone HU10O14 5-PRIME, mRNA sequence	29.5.11.4.2	scaffold931900	HU10O14r		34617	14398	29952	x	x	x
A_13_P142750	TA37012_4513	TA37012_4513	2.22125	1.02812	2.04476	0.165373	1.35849	0.341859	1.96913e-06	2.54704e-05	10.673	27.2824	protein.degradation.ubiquitin.E3.RING	very weakly similar to (94.0) AT5G14420 | Symbols: RGLG2 | RGLG2 (RING domain Ligase2); ubiquitin-protein ligase | chr5:4648355-4650563 REVERSEweakly similar to ( 143) loc_os01g68060 12001.m12910 protein copine-6, putative, expressed no original description	29.5.11.4.2	scaffold466344	EBro08_SQ005_P17		7130	20924	12715	x	x		x
A_13_P166100	TA44869_4513	TA44869_4513	2.91805	1.28434	1.59695	0.221889	1.85559	1.54298	4.88741e-06	4.88001e-05	9.37106	23.432	protein.degradation.ubiquitin.E3.RING	moderately similar to ( 342) AT2G38920 | Symbols: | SPX (SYG1/Pho81/XPR1) domain-containing protein / zinc finger (C3HC4-type RING finger) protein-related | chr2:16248490-16250585 REVERSEhighly similar to ( 520) loc_os03g44810 12003.m101424 protein expressed protein no original description	29.5.11.4.2	scaffold976277	HO22P13w			30351	36053	x	x	x
A_13_P171920	TA46919_4513	TA46919_4513	3.57369	1.52699	2.20433	0.67358	2.72028	2.04294	1.46241e-07	4.55568e-06	11.483	41.5457	protein.degradation.ubiquitin.E3.RING	weakly similar to ( 155) AT5G60710 | Symbols: | zinc finger (C3HC4-type RING finger) family protein | chr5:24410953-24414849 REVERSEmoderately similar to ( 247) loc_os04g42980 12004.m09263 protein protein binding protein, putative, expressed no original description	29.5.11.4.2	scaffold931900	bags32c10		35795	19905	16294	x	x		x
A_13_P173905	TA47625_4513	TA47625_4513	3.8941	2.57439	3.58825	0.594877	1.91458	0.900721	9.98691e-10	2.63811e-07	9.26388	89.6397	protein.degradation.ubiquitin.E3.RING	very weakly similar to (82.0) EL5_ORYSA E3 ubiquitin-protein ligase EL5 (EC 6.3.2.-) - Oryza sativa (Rice)weakly similar to ( 108) loc_os01g11520 12001.m07769 protein RING-H2 finger protein ATL5I, putative, expressed no original description	29.5.11.4.2	scaffold822244	S0001100088H03F1					x
A_13_P135015	TA34605_4513	TA34605_4513	2.79929	0.702183	1.14121	0.512517	2.60963	2.1706	3.97513e-08	1.96528e-06	14.0977	50.9788	protein.degradation.ubiquitin.E3.SCF.FBOX	highly similar to ( 635) AT1G15740 | Symbols: | leucine-rich repeat family protein | chr1:5411509-5414544 FORWARDhighly similar to ( 874) loc_os04g42470 12004.m35374 protein regulatory subunit, putative, expressed no original description	29.5.11.4.3.2	scaffold199478	basd18b13		36716	10912	2570	x	x	x
A_13_P139245	TA35901_4513	TA35901_4513	3.83807	1.58473	2.56802	0.570444	2.82379	1.8405	1.42712e-08	1.05941e-06	12.8831	59.7519	protein.degradation.ubiquitin.E3.SCF.FBOX	moderately similar to ( 479) AT1G74510 | Symbols: | kelch repeat-containing F-box family protein | chr1:28006065-28007420 FORWARDhighly similar to ( 771) loc_os02g51350 12002.m10169 protein kelch motif family protein, expressed no original description	29.5.11.4.3.2	scaffold673095	bah19f12		32685	26942	20965	x	x		x
A_13_P520799	CX632454	CX632454	2.09586	0.379831	1.00527	-0.303381	1.41265	0.787204	7.16572e-06	6.46026e-05	8.28499	21.9565	protein.degradation.ubiquitin.E3.SCF.FBOX	weakly similar to ( 108) loc_os08g09670 12008.m05101 protein ubiquitin-protein ligase, putative, expressed GBN002I11f GBN Hordeum vulgare cDNA clone GBN002I11 3-PRIME, mRNA sequence	29.5.11.4.3.2	scaffold35427	GBN002I11f		24439	2870	24675	x	x	x
A_13_P547599	AK248328	AK248328	2.2483	0.420709	1.16255	0.29939	2.12698	1.38515	2.56581e-08	1.44057e-06	12.338	54.5696	protein.degradation.ubiquitin.E3.SCF.FBOX	moderately similar to ( 456) AT1G14330 | Symbols: | kelch repeat-containing F-box family protein | chr1:4890375-4891700 REVERSEhighly similar to ( 717) loc_os03g07530 12003.m34796 protein kelch motif family protein, expressed Hordeum vulgare subsp. vulgare cDNA clone: FLbaf50e02, mRNA sequence	29.5.11.4.3.2	scaffold567615	EBro02_SQ008_H18		16152	22108	7810	x	x	x
A_13_P236124	TA31497_4513	TA31497_4513	2.02637	0.757684	1.31472	0.217892	1.48658	0.92954	4.70819e-08	2.13549e-06	13.2886	49.6504	protein.degradation.ubiquitin.proteasom	moderately similar to ( 452) AT3G53230 | Symbols: | cell division cycle protein 48, putative / CDC48, putative | chr3:19723416-19726489 FORWARDmoderately similar to ( 451) CDC48_SOYBN Cell division cycle protein 48 homolog (Valosin-containing protein homolog) (VCP) - Glycine max (Soybean)moderately similar to ( 457) loc_os10g30580 12010.m65393 protein cell division control protein 48 homolog E, p…	29.5.11.20	scaffold153243	rbags1p16	MER105624	36349	20846	12819	x	x	x
A_13_P206364	TA57316_4513	TA57316_4513	2.71518	1.45311	1.55049	0.143955	1.40603	1.30864	3.48099e-05	0.000209286	7.20282	16.6551	protein.degradation.ubiquitin.ubiquitin	weakly similar to ( 148) AT5G03240 | Symbols: UBQ3 | UBQ3 (POLYUBIQUITIN 3); protein binding | chr5:771976-772896 REVERSEweakly similar to ( 148) UBIQ_WHEAT Ubiquitin - Triticum aestivum (Wheat)weakly similar to ( 150) loc_os06g46770 12006.m091761 protein polyubiquitin containing 7 ubiquitin monomers, putative, expressed no original description	29.5.11.1	scaffold440193	HU09I11u	MER003930	15652	10599	13507	x	x	x
A_13_P460328	TA35023_4513	TA35023_4513	2.61494	0.650389	2.77716	-0.133207	1.83134	-0.295428	2.99458e-06	3.40329e-05	9.63237	25.444	protein.degradation.ubiquitin.ubiquitin protease	moderately similar to ( 287) AT2G40930 | Symbols: UBP5, ATUBP5, PDE323 | UBP5 (UBIQUITIN-SPECIFIC PROTEASE 5); ubiquitin-specific protease | chr2:17076714-17082192 REVERSEmoderately similar to ( 229) loc_os10g07270 12010.m04114 protein ubiquitin carboxyl-terminal hydrolase 5, putative, expressed no original description	29.5.11.5	scaffold930786	rbah29p18	MER135475	30984	28829	8068	x	x		x
A_13_P003216	AK251420	AK251420	-2.73388	-0.128595	-1.27695	-0.68232	-3.28761	-2.13925	0.000592082	0.00179076	13.0299	9.70184	protein.folding	highly similar to ( 871) AT2G28000 | Symbols: CPN60A, CH-CPN60A, SLP | CPN60A (CHAPERONIN-60ALPHA); ATP binding / protein binding | chr2:11926603-11929184 FORWARDhighly similar to ( 979) RUBA_WHEAT RuBisCO large subunit-binding protein subunit alpha, chloroplast precursor (60 kDa chaperonin subunit alpha) (CPN-60 alpha) (Fragment) - Triticum aestivum (Wheat)highly similar to ( 988) loc_os12g17910…	29,6	scaffold977808	bags5g06		15071	15840	33499	x	x	x
A_13_P311992	AK250184	AK250184	-2.02653	-0.329253	-0.786596	-0.722224	-2.4195	-1.96215	1.59047e-05	0.000116929	10.7504	19.1315	protein.folding	moderately similar to ( 323) AT5G20720 | Symbols: CPN20, CPN10, CHCPN10, ATCPN21, CPN21 | CPN20 (CHAPERONIN 20); calmodulin binding | chr5:7015015-7016354 FORWARDmoderately similar to ( 289) CH10C_SPIOL 20 kDa chaperonin, chloroplast precursor (Protein Cpn21) (Chloroplast protein Cpn10) (Chloroplast chaperonin 10) (Ch-CPN10) - Spinacia oleracea (Spinach)moderately similar to ( 368) loc_os06g09679…	29,6	scaffold176693	bags31f12		29900	21386	13631	x	x	x
A_13_P348242	BG414738	BG414738	-2.11592	-0.132191	-0.640723	-0.414469	-2.3982	-1.88967	0.000209525	0.0008022	11.0121	11.9299	protein.folding	moderately similar to ( 283) AT1G55490 | Symbols: CPN60B, LEN1 | CPN60B (CHAPERONIN 60 BETA); ATP binding / protein binding | chr1:20715717-20718673 REVERSEmoderately similar to ( 314) RUBB_SECCE RuBisCO large subunit-binding protein subunit beta, chloroplast (60 kDa chaperonin subunit beta) (CPN-60 beta) (Fragment) - Secale cereale (Rye)moderately similar to ( 301) loc_os06g02380 12006.m31823 pr…	29,6	scaffold710409	bags37k04		7026	20855	12982	x	x	x
A_13_P398936	EX584139	EX584139	-3.133	-0.54471	-1.08797	-0.435541	-3.02383	-2.48057	0.000533909	0.0016529	12.1678	9.90914	protein.folding	very weakly similar to (84.3) loc_os02g51570 12002.m10190 protein FKBP-type peptidyl-prolyl cis-trans isomerase 4, chloroplast precursor, putative, expressed HDP05C12w HDP Hordeum vulgare subsp. vulgare cDNA clone HDP05C12, mRNA sequence	29,6	scaffold178822	baak24f11		25335	712		x	x	x
A_13_P008476	AK250533	AK250533	-2.94502	-1.07034	-1.19007	0.599306	-1.27538	-1.15564	2.08276e-05	0.000142805	10.8118	18.2472	protein.postranslational modification	highly similar to ( 593) AT2G36350 | Symbols: | protein kinase, putative | chr2:15238903-15241864 FORWARDhighly similar to ( 516) KPK1_PHAVU Protein kinase PVPK-1 (EC 2.7.11.1) - Phaseolus vulgaris (Kidney bean) (French bean)highly similar to ( 898) loc_os04g33500 12004.m101527 protein protein kinase KIPK, putative, expressed Hordeum vulgare subsp. vulgare cDNA clone: FLbaf80j23, mRNA sequence	29,4	scaffold487447	HU02N24r	MER322246	18351	27518	9269	x	x	x
A_13_P028496	TA52571_4513	BU993348	3.01724	0.470901	1.59017	0.193331	2.73967	1.6204	1.63047e-08	1.12172e-06	10.1459	58.5361	protein.postranslational modification	very weakly similar to (95.9) AT3G10550 | Symbols: | phosphatase/ protein tyrosine phosphatase | chr3:3293210-3298452 REVERSEweakly similar to ( 130) loc_os08g44260 12008.m08399 protein phosphoprotein phosphatase, putative, expressed HD13F10r HD Hordeum vulgare cDNA clone HD13F10 5-PRIME, mRNA sequence	29,4	scaffold843117	HD13F10r		33071	13176	35432	x	x	x
A_13_P061051	DN181130	DN181130	2.98755	1.14156	1.87425	0.567712	2.4137	1.68101	3.12276e-08	1.63313e-06	9.69935	52.9302	protein.postranslational modification	weakly similar to ( 112) AT5G35980 | Symbols: YAK1 | protein kinase family protein | chr5:14128551-14134354 FORWARDmoderately similar to ( 315) loc_os02g47410 12002.m100053 protein ATP binding protein, putative, expressed HO25E17S HO Hordeum vulgare cDNA clone HO25E17 5-PRIME, mRNA sequence	29,4	scaffold676352	HO25E17S		17921	21310	19213	x	x	x
A_13_P062196	BM816007	BM816007	2.36986	0.560233	1.01877	0.530463	2.34009	1.88156	3.99755e-09	5.04105e-07	10.5825	72.6263	protein.postranslational modification	weakly similar to ( 175) AT4G26080 | Symbols: ABI1 | ABI1 (ABA INSENSITIVE 1); calcium ion binding / protein serine/threonine phosphatase | chr4:13220231-13221828 REVERSEmoderately similar to ( 217) loc_os05g46040 12005.m27934 protein protein phosphatase 2C ABI2, putative, expressed HB105E07_SK.ab1 HB Hordeum vulgare subsp. vulgare cDNA clone HB105E07_SK.ab1 similar to protein phosphatase 2C (AtP…	29,4	scaffold797652	HB105E07_SK		31763	21669	34505	x	x	x
A_13_P068696	TA45794_4513	BQ767597	2.98156	0.65326	1.60239	0.830101	3.15841	2.20928	4.4513e-08	2.10279e-06	10.4702	50.0872	protein.postranslational modification	moderately similar to ( 267) AT5G58950 | Symbols: | protein kinase family protein | chr5:23801136-23803025 REVERSEmoderately similar to ( 350) loc_os01g54350 12001.m11599 protein protein kinase, putative, expressed EBro08_SQ009_H09_R root, 3 week, drought-stressed, cv Optic, EBro08 Hordeum vulgare subsp. vulgare cDNA clone EBro08_SQ009_H09 5', mRNA sequence	29,4	scaffold686524	EBro08_SQ009_H09	MER089027	12226		16512	x	x	x
A_13_P102685	EX599599	EX599599	2.2037	1.16267	1.58369	0.291518	1.33254	0.911526	3.02002e-06	3.42106e-05	9.89147	25.408	protein.postranslational modification	weakly similar to ( 112) AT1G03080 | Symbols: | FUNCTIONS IN: molecular_function unknown; INVOLVED IN: biological_process unknown; LOCATED IN: plasma membrane; EXPRESSED IN: 22 plant structures; EXPRESSED DURING: 13 growth stages; CONTAINS InterPro DOMAIN/s: Prefoldin (InterPro:IPR009053), KIP1-like (InterPro:IPR011684); BEST Arabidopsis thaliana protein match is: kinase interacting family protei…	29,4	scaffold168281	HT13D04r		24272	22226	13225	x	x	x
A_13_P166560	TA45029_4513	TA45029_4513	2.24283	0.554332	0.569653	0.22864	1.91714	1.90182	1.7835e-07	5.17322e-06	8.99695	40.258	protein.postranslational modification	moderately similar to ( 494) AT4G29380 | Symbols: | protein kinase family protein / WD-40 repeat family protein | chr4:14458822-14464692 FORWARDhighly similar to ( 656) loc_os02g55340 12002.m10560 protein HEAT repeat family protein, expressed no original description	29,4	scaffold929566	HF04C03r		9731	22192	1437	x	x	x
A_13_P221099	AJ477742	AJ477742	2.71302	0.246425	0.864843	-0.143341	2.32325	1.70483	9.55425e-07	1.57558e-05	8.06952	30.7277	protein.postranslational modification	very weakly similar to (92.0) loc_os02g45130 12002.m100312 protein WNK6, putative, expressed AJ477742 S00010 Hordeum vulgare cDNA clone S0001000012H10F1, mRNA sequence	29,4	scaffold981577	S0001000012H10F1			4479	22712	x	x	x
A_13_P358352	AK251619	AK251619	-2.09722	-0.490679	-0.581975	0.111977	-1.49456	-1.40326	8.24497e-06	7.16038e-05	10.5611	21.4356	protein.postranslational modification	highly similar to ( 908) AT5G22470 | Symbols: | NAD+ ADP-ribosyltransferase | chr5:7447045-7450743 FORWARDnearly identical (1281) PARP3_ORYSA Poly [ADP-ribose] polymerase 3 (EC 2.4.2.30) (PARP-3) (ADPRT 3) (NAD(+) ADP-ribosyltransferase 3) (Poly[ADP-ribose] synthetase 3) - Oryza sativa (Rice)nearly identical (1281) loc_os02g32860 12002.m08379 protein poly synthetase 1, putative, expressed Hordeum…	29,4	scaffold464143	HF09B05r	MER117841	13560	14399	21677	x	x	x
A_13_P402490	TA48707_4513	TA48707_4513	2.05356	0.716718	1.4765	0.430316	1.76715	1.00737	7.42453e-09	7.39568e-07	8.86316	66.0667	protein.postranslational modification	moderately similar to ( 459) AT4G24730 | Symbols: | calcineurin-like phosphoesterase family protein | chr4:12752696-12753631 REVERSEhighly similar to ( 605) loc_os07g48840 12007.m079800 protein Ser/Thr protein phosphatase family protein, expressed no original description	29,4	scaffold983456	bah36f05		27909	9046	17847	x	x	x
A_13_P409626	BJ485729	BJ485729	2.63527	0.738709	0.885278	-0.0702644	1.8263	1.67973	1.85545e-06	2.44385e-05	7.2074	27.5523	protein.postranslational modification	very weakly similar to (97.1) loc_os02g47410 12002.m100053 protein ATP binding protein, putative, expressed BJ485729 K. Sato unpublished cDNA library, strain H602 adult, heading stage top three leaves Hordeum vulgare subsp. spontaneum cDNA clone bah58f04 3', mRNA sequence	29,4	scaffold676352	rbah58f04		17921	21310	5223	x	x	x
A_13_P516269	AK248660	AK248660	-2.14289	-0.674041	-0.215103	0.359999	-1.10885	-1.56779	7.94163e-06	6.96259e-05	10.7481	21.5737	protein.postranslational modification	moderately similar to ( 354) AT1G62400 | Symbols: HT1 | HT1 (high leaf temperature 1); kinase/ protein serine/threonine/tyrosine kinase | chr1:23090243-23091529 FORWARDvery weakly similar to ( 100) NORK_PEA Nodulation receptor kinase precursor (EC 2.7.11.1) - Pisum sativum (Garden pea)moderately similar to ( 495) loc_os01g01740 12001.m06818 protein HT1 protein kinase, putative, expressed Hordeum …	29,4	scaffold894304	bags31d12	MER045841	16006	12470	9397	x	x	x
A_13_P577714	TC187627	TC187627	3.88774	-0.112467	0.954367	-1.49962	2.50059	1.43376	7.1461e-05	0.000359824	9.99735	14.6143	protein.postranslational modification	weakly similar to ( 135) loc_os05g26940 12005.m06985 protein CBL-interacting serine/threonine-protein kinase 11, putative, expressed no original description	29,4	scaffold579131			3576			x	x	x
A_13_P093520	CD053499	CD053499	-2.03973	-0.597376	-0.774631	-0.316246	-1.7586	-1.58135	4.06184e-05	0.000234965	11.3728	16.1992	protein.postranslational modification.kinase.receptor like cytoplasmatic kinase VII	moderately similar to ( 206) AT5G10290 | Symbols: | leucine-rich repeat family protein / protein kinase family protein | chr5:3235462-3238171 REVERSEweakly similar to ( 115) NORK_PEA Nodulation receptor kinase precursor (EC 2.7.11.1) - Pisum sativum (Garden pea)moderately similar to ( 246) loc_os11g39370 12011.m28845 protein BRASSINOSTEROID INSENSITIVE 1-associated receptor kinase 1 precursor, pu…	29.4.1.57	scaffold864132	HO04G13S	MER308025	7220	685		x	x	x
A_13_P207909	TA57706_4513	TA57706_4513	6.11148	4.8051	5.36512	1.28295	2.58932	2.02931	1.03037e-06	1.64691e-05	10.2391	30.3509	protein.synthesis.elongation	weakly similar to ( 159) AT5G60390 | Symbols: | elongation factor 1-alpha / EF-1-alpha | chr5:24289226-24290675 FORWARDweakly similar to ( 157) EF1A_VICFA Elongation factor 1-alpha (EF-1-alpha) - Vicia faba (Broad bean)weakly similar to ( 155) loc_os03g08060 12003.m101211 protein elongation factor 1-alpha, putative, expressed no original description	29.2.4		GCA002I21x					x
A_13_P277974	TA29197_4513	TA29197_4513	-2.08707	-0.297234	-0.565976	0.267652	-1.52218	-1.25344	0.00103442	0.00279404	13.6236	8.63453	protein.synthesis.elongation	nearly identical (1045) AT1G62750 | Symbols: ATSCO1, ATSCO1/CPEF-G, SCO1 | SCO1 (SNOWY COTYLEDON 1); ATP binding / translation elongation factor/ translation factor, nucleic acid binding | chr1:23233622-23236321 REVERSEnearly identical (1047) EFGC_SOYBN Elongation factor G, chloroplast precursor (EF-G) - Glycine max (Soybean)nearly identical (1109) loc_os04g45490 12004.m09502 protein elongation f…	29.2.4	scaffold725777	bags29l17	MER383654	21961	10859	2240	x	x	x
A_13_P193959	TA54171_4513	TA54171_4513	-2.13002	-0.751087	-1.15005	-0.0584635	-1.4374	-1.03843	0.000124847	0.000544488	11.2697	13.1703	protein.synthesis.release	weakly similar to ( 137) AT3G57190 | Symbols: | peptide chain release factor, putative | chr3:21166468-21168198 FORWARDmoderately similar to ( 275) loc_os05g31160 12005.m27803 protein peptide chain release factor 2, putative, expressed no original description	29.2.5	scaffold740269	baak30b12		25278	23150		x	x	x
A_13_P583434	TC192367	TC192367	-2.26717	-0.595761	-0.948419	0.175369	-1.49604	-1.14338	9.55827e-05	0.000444228	10.6605	13.8472	protein.synthesis.release	weakly similar to ( 125) loc_os05g31160 12005.m27803 protein peptide chain release factor 2, putative, expressed no original description	29.2.5	scaffold975523	GCN001I17u		40358	23150		x	x	x
A_13_P470478	CA015521	CA015521	4.50913	1.96129	2.47148	0.119295	2.66713	2.15694	1.45772e-06	2.10537e-05	7.84667	28.6715	protein.synthesis.ribosomal protein.eukaryotic.40S subunit.S11	weakly similar to ( 184) AT4G30800 | Symbols: | 40S ribosomal protein S11 (RPS11B) | chr4:15001216-15002392 FORWARDweakly similar to ( 187) RS11_SOYBN 40S ribosomal protein S11 - Glycine max (Soybean)weakly similar to ( 187) loc_os04g42380 12004.m35370 protein 40S ribosomal protein S11, putative, expressed HT14J03r HT Hordeum vulgare subsp. vulgare cDNA clone HT14J03 5-PRIME, mRNA sequence	29.2.1.2.1.11		HT14J03r					x	x		x
A_13_P469008	CA012313	CA012313	5.56307	3.7774	4.18913	0.459639	2.24531	1.83359	2.44234e-06	2.92685e-05	9.08578	26.324	protein.synthesis.ribosomal protein.eukaryotic.40S subunit.S18	moderately similar to ( 219) AT4G09800 | Symbols: RPS18C | RPS18C (S18 RIBOSOMAL PROTEIN); RNA binding / nucleic acid binding / structural constituent of ribosome | chr4:6173818-6174963 FORWARDmoderately similar to ( 204) RS18_CHLRE 40S ribosomal protein S18 - Chlamydomonas reinhardtiimoderately similar to ( 225) loc_os07g07709 12007.m29370 protein 40S ribosomal protein S18, putative, expressed H…	29.2.1.2.1.18		GCA006F13x			24056		x
A_13_P356367	BG418772	BG418772	2.68192	0.243786	1.23851	0.0996008	2.53773	1.54301	4.07114e-08	1.98762e-06	6.76936	50.7895	protein.synthesis.ribosomal protein.eukaryotic.40S subunit.S7	moderately similar to ( 286) AT3G02560 | Symbols: | 40S ribosomal protein S7 (RPS7B) | chr3:542341-543168 FORWARDmoderately similar to ( 338) RS7_HORVU 40S ribosomal protein S7 - Hordeum vulgare (Barley)moderately similar to ( 331) loc_os03g18570 12003.m07279 protein 40S ribosomal protein S7, putative, expressed HVSMEk0024G04f Hordeum vulgare testa/pericarp EST library HVcDNA0013 (normal) Hordeum…	29.2.1.2.1.7	scaffold279267	S0000800225D02F1		7746	21220	7354	x	x	x
A_13_P192354	TA53761_4513	TA53761_4513	4.46951	2.05123	2.38912	0.0895871	2.50787	2.16998	1.65482e-06	2.28827e-05	7.75409	28.0783	protein.synthesis.ribosomal protein.eukaryotic.60S subunit.L19	weakly similar to ( 160) AT1G02780 | Symbols: emb2386 | emb2386 (embryo defective 2386); structural constituent of ribosome | chr1:608120-609391 REVERSEvery weakly similar to (81.6) RL19_MAIZE 60S ribosomal protein L19 (Fragment) - Zea mays (Maize)weakly similar to ( 158) loc_os03g21940 12003.m07598 protein 60S ribosomal protein L19-3, putative, expressed no original description	29.2.1.2.2.19							x
A_13_P438181	BQ767238	BQ767238	5.57813	3.7192	4.67103	0.269907	2.12884	1.17701	1.04358e-08	8.83552e-07	9.95635	62.7022	protein.synthesis.ribosomal protein.eukaryotic.60S subunit.L35A	weakly similar to ( 129) AT1G41880 | Symbols: | 60S ribosomal protein L35a (RPL35aB) | chr1:15651585-15652427 REVERSEweakly similar to ( 128) loc_os02g54470 12002.m100389 protein 60S ribosomal protein L33-B, putative, expressed EBro08_SQ008_I08_R root, 3 week, drought-stressed, cv Optic, EBro08 Hordeum vulgare subsp. vulgare cDNA clone EBro08_SQ008_I08 5', mRNA sequence	29.2.1.2.2.535		EBro08_SQ008_I08	MER268664				x
A_13_P469663	CA013689	CA013689	5.75998	3.34135	4.41086	-0.160456	2.25817	1.18867	8.38068e-06	7.24792e-05	9.59255	21.3756	protein.synthesis.ribosomal protein.eukaryotic.60S subunit.unknown	HT09D11r HT Hordeum vulgare subsp. vulgare cDNA clone HT09D11 5-PRIME, mRNA sequence	29.2.1.2.2.99		HT09D11u		41461	5611		x
A_13_P110785	AV916461	AV916461	-2.00438	-0.544316	-0.833932	-0.28082	-1.74088	-1.45127	0.000150318	0.000623507	14.8442	12.7149	protein.synthesis.ribosomal protein.prokaryotic.chloroplast.30S subunit.S12	weakly similar to ( 162) ATCG00905 | Symbols: RPS12C, RPS12 | chloroplast gene encoding ribosomal protein s12. The gene is located in three distinct loci on the chloroplast genome and is transpliced to make one transcript. | chrC:97999-98793 REVERSEweakly similar to ( 172) RR12_HORVU Chloroplast 30S ribosomal protein S12 - Hordeum vulgare (Barley)weakly similar to ( 171) loc_osp1g01040 11562.m000…	29.2.1.1.1.1.12	scaffold924089	HO22B05S		71	5661	19172	x	x	x
A_13_P553184	TA35238_4513	TA35238_4513	-2.42439	-0.844171	-1.33878	-0.550406	-2.13063	-1.63602	3.12374e-05	0.000194026	11.7913	16.981	protein.synthesis.ribosomal protein.prokaryotic.chloroplast.30S subunit.S13	weakly similar to ( 184) AT5G14320 | Symbols: | 30S ribosomal protein S13, chloroplast (CS13) | chr5:4618189-4618772 REVERSEweakly similar to ( 106) RT13_SOYBN Small ribosomal subunit protein S13, mitochondrial precursor - Glycine max (Soybean)moderately similar to ( 228) loc_os03g49710 12003.m09970 protein 30S ribosomal protein S13, putative, expressed no original description	29.2.1.1.1.1.13	scaffold975390	rbah46o11		16390	16372	21779	x	x	x
A_13_P398881	AK252498	AK252498	-2.057	-0.402893	-0.542878	-0.490969	-2.14508	-2.00509	0.000162976	0.000662071	13.1094	12.5203	protein.synthesis.ribosomal protein.prokaryotic.chloroplast.30S subunit.S20	weakly similar to ( 119) AT3G15190 | Symbols: | chloroplast 30S ribosomal protein S20, putative | chr3:5116216-5117412 FORWARDweakly similar to ( 168) loc_os01g48690 12001.m150433 protein ribosomal protein rpS20, putative, expressed Hordeum vulgare subsp. vulgare cDNA clone: FLbaf156b11, mRNA sequence	29.2.1.1.1.1.20	scaffold953119	rbasd23m17		23596		21075	x	x	x
A_13_P247059	BE421580	BE421580	-3.32901	-1.17302	-0.674381	-1.06464	-3.22063	-3.71927	1.34696e-06	1.99858e-05	11.9509	29.0466	protein.synthesis.ribosomal protein.prokaryotic.chloroplast.30S subunit.S30A	weakly similar to ( 109) AT5G24490 | Symbols: | 30S ribosomal protein, putative | chr5:8365690-8367178 FORWARDweakly similar to ( 107) RR30_SPIOL Plastid-specific 30S ribosomal protein 1, chloroplast precursor (PSRP-1) (CS-S5) (CS5) (S22) (Ribosomal protein 1) - Spinacia oleracea (Spinach)weakly similar to ( 134) loc_os03g63950 12003.m35647 protein plastid-specific 30S ribosomal protein 1, chloro…	29.2.1.1.1.1.530	scaffold911914	HM05H10r		17210	23264	23959	x	x	x
A_13_P246770	BG344319	BG344319	-2.05937	-0.457991	-0.893423	-0.0193424	-1.62072	-1.18529	0.000155079	0.000637305	16.0187	12.6396	protein.synthesis.ribosomal protein.prokaryotic.chloroplast.30S subunit.S7	moderately similar to ( 202) ATCG00900 | Symbols: RPS7.1, RPS7 | encodes a chloroplast ribosomal protein S7, a constituent of the small subunit of the ribosomal complex | chrC:97478-97945 REVERSEmoderately similar to ( 249) RR7_SACOF Chloroplast 30S ribosomal protein S7 - Saccharum officinarum (Sugarcane)moderately similar to ( 248) loc_osp1g01050 11562.m00095 protein ribosomal protein S7 HVSMEg0…	29.2.1.1.1.1.7	scaffold77612	HO22B05S		67	5661	19172	x	x	x
A_13_P110775	DN159456	DN159456	-2.09322	-0.873234	-1.06168	0.162257	-1.05773	-0.869278	6.65404e-06	6.13252e-05	13.2318	22.2358	protein.synthesis.ribosomal protein.prokaryotic.chloroplast.30S subunit.S8	weakly similar to ( 102) ATCG00770 | Symbols: RPS8 | chloroplast 30S ribosomal protein S8 | chrC:80068-80472 REVERSEweakly similar to ( 117) RR8_WHEAT Chloroplast 30S ribosomal protein S8 - Triticum aestivum (Wheat)weakly similar to ( 115) loc_osp1g00700 11562.m00061 protein ribosomal protein S8 GPN004J06u GPN Hordeum vulgare cDNA clone GPN004J06 3-PRIME, mRNA sequence	29.2.1.1.1.1.8	scaffold872159	GPN004J06u		19877	5644	6538	x	x	x
A_13_P151520	TA39887_4513	TA39887_4513	-2.17859	-0.758051	-1.51513	-0.556647	-1.97719	-1.22011	0.000299781	0.00105567	11.6255	11.124	protein.synthesis.ribosomal protein.prokaryotic.chloroplast.50S subunit.L17	moderately similar to ( 221) AT3G54210 | Symbols: | ribosomal protein L17 family protein | chr3:20067672-20068385 REVERSEmoderately similar to ( 219) RK17_TOBAC 50S ribosomal protein L17, chloroplast precursor (CL17) - Nicotiana tabacum (Common tobacco)moderately similar to ( 235) loc_os03g60100 12003.m10904 protein 50S ribosomal protein L17, putative, expressed no original description	29.2.1.1.1.2.17	scaffold760773	rbaak35m03		9960		22989	x	x	x
A_13_P012571	BE421328	BE421328	-2.07204	-0.337619	-0.758023	-0.490869	-2.22529	-1.80489	0.000379182	0.00126773	12.3762	10.6173	protein.synthesis.ribosomal protein.prokaryotic.chloroplast.50S subunit.L18	weakly similar to ( 183) AT1G48350 | Symbols: | ribosomal protein L18 family protein | chr1:17867269-17868215 FORWARDmoderately similar to ( 236) RK18_ORYSA 50S ribosomal protein L18, chloroplast precursor (CL18) - Oryza sativa (Rice)moderately similar to ( 236) loc_os03g61260 12003.m35497 protein 50S ribosomal protein L18, chloroplast precursor, putative, expressed HWM008.B09 ITEC HWM Barley Lea…	29.2.1.1.1.2.18	scaffold386604	HI15N15r		16834	6689	28888	x	x	x
A_13_P272819	BE421896	BE421896	-2.03821	-0.503217	-0.662163	-0.302794	-1.83778	-1.67884	1.44887e-05	0.000108879	12.8887	19.4454	protein.synthesis.ribosomal protein.prokaryotic.chloroplast.50S subunit.L28	weakly similar to ( 160) AT2G33450 | Symbols: | 50S ribosomal protein L28, chloroplast (CL28) | chr2:14173620-14174380 FORWARDweakly similar to ( 158) RK28_TOBAC 50S ribosomal protein L28, chloroplast precursor (CL28) - Nicotiana tabacum (Common tobacco)weakly similar to ( 192) loc_os05g01110 12005.m04651 protein 50S ribosomal protein L28, chloroplast precursor, putative, expressed HWM016cB.12r I…	29.2.1.1.1.2.28	scaffold627022	HVSMEh0080F24f2		8511		33620	x	x	x
A_13_P211139	TA35010_4513	TA35010_4513	-2.21485	-0.358248	-0.680143	-0.419401	-2.276	-1.95411	0.000181535	0.000718085	11.722	12.2643	protein.synthesis.ribosomal protein.prokaryotic.chloroplast.50S subunit.L34	weakly similar to ( 121) loc_os01g59060 12001.m12045 protein 50S ribosomal protein L34, chloroplast precursor, putative, expressed no original description	29.2.1.1.1.2.34	scaffold981401	basd16g10		16192	1480	15452	x	x	x
A_13_P277634	TA35029_4513	TA35029_4513	-2.24214	-0.43525	-0.777508	-0.498141	-2.30503	-1.96277	0.000182987	0.000722451	12.8752	12.2455	protein.synthesis.ribosomal protein.prokaryotic.chloroplast.50S subunit.PSRP6	very weakly similar to (84.3) AT5G17870 | Symbols: PSRP6 | PSRP6 (PLASTID-SPECIFIC 50S RIBOSOMAL PROTEIN 6) | chr5:5907817-5908137 FORWARDvery weakly similar to (94.7) PSRP6_SPIOL Plastid-specific 50S ribosomal protein 6, chloroplast precursor (PSRP-6) (CL25) - Spinacia oleracea (Spinach)weakly similar to ( 117) loc_os11g34940 12011.m07348 protein plastid-specific ribosomal protein 6 precursor, p…	29.2.1.1.1.2.86	scaffold593617	HVSMEb0018E16f		13179			x	x	x
A_13_P200844	TA55928_4513	TA55928_4513	4.93273	2.80526	3.2926	0.562521	2.68999	2.20265	1.26874e-06	1.91392e-05	8.39052	29.3335	protein.synthesis.ribosomal protein.prokaryotic.unknown organellar.50S subunit.L10A	moderately similar to ( 204) AT1G08360 | Symbols: | 60S ribosomal protein L10A (RPL10aA) | chr1:2636231-2637694 FORWARDweakly similar to ( 181) RL10A_CHLRE 60S ribosomal protein L10a - Chlamydomonas reinhardtiiweakly similar to ( 200) loc_os08g44380 12008.m26793 protein 60S ribosomal protein L10a-1, putative, expressed no original description	29.2.1.1.3.2.510		HT11J06r		11442			x
A_13_P139190	LOC100127242	AB367450	-2.88556	-0.793356	-1.23426	-0.0507942	-2.143	-1.70209	6.43912e-06	5.9848e-05	11.4328	22.3606	protein.targeting.chloroplast	moderately similar to ( 308) AT1G06950 | Symbols: ATTIC110, TIC110 | TIC110 (TRANSLOCON AT THE INNER ENVELOPE MEMBRANE OF CHLOROPLASTS 110) | chr1:2130303-2135563 REVERSEmoderately similar to ( 426) loc_os10g35010 12010.m06324 protein ATTIC110/TIC110, putative, expressed Hordeum vulgare mRNA for putative chloroplast inner envelope protein, partial cds, clone: PALpGBD-07	29.3.3	scaffold230232	rbasd13p01		14369	10864	13253	x	x	x
A_13_P398010	TA30905_4513	TA30905_4513	-2.85803	-1.80225	-2.73426	-0.426034	-1.48182	-0.54981	1.3503e-09	2.91289e-07	8.79871	85.6439	protein.targeting.mitochondria	weakly similar to ( 166) AT2G28900 | Symbols: OEP16, ATOEP16-L, ATOEP16-1 | ATOEP16-1 (OUTER PLASTID ENVELOPE PROTEIN 16-1); P-P-bond-hydrolysis-driven protein transmembrane transporter/ protein transporter | chr2:12414423-12415459 REVERSEmoderately similar to ( 230) loc_os05g02060 12005.m04742 protein amino acid selective channel protein, putative, expressed no original description	29.3.2	scaffold178286	HC14N22y		25336	22597	35035	x	x		x
A_13_P221829	TA43447_4513	TA43447_4513	3.49913	0.819693	1.19421	0.0320268	2.71147	2.33695	2.38283e-07	6.31753e-06	7.90606	38.4436	protein.targeting.secretory pathway.unspecified	weakly similar to ( 130) loc_os12g06180 12012.m04609 protein pathogenicity protein PATH531-like protein, putative, expressed no original description	29.3.4.99	scaffold690957	GAN007P12u		39852	234	15967	x	x	x
A_13_P082416	AK248329	AK248329	-2.35459	-0.26397	-0.398013	-0.383543	-2.47416	-2.34012	0.000136351	0.000579652	14.4556	12.9526	PS.calvin cycle.GAP	highly similar to ( 603) AT1G12900 | Symbols: GAPA-2 | GAPA-2 (GLYCERALDEHYDE 3-PHOSPHATE DEHYDROGENASE A SUBUNIT 2); NAD or NADH binding / binding / catalytic/ glyceraldehyde-3-phosphate dehydrogenase (phosphorylating)/ glyceraldehyde-3-phosphate dehydrogenase | chr1:4392634-4393850 REVERSEhighly similar to ( 641) G3PA_MAIZE Glyceraldehyde-3-phosphate dehydrogenase A, chloroplast precursor (EC 1…	1.3.4	scaffold600651	HO26O13S		31846	12565	33326	x	x	x
A_13_P271384	TA30185_4513	TA30185_4513	-2.44122	-0.695281	-1.3891	-0.470032	-2.21597	-1.52215	4.00917e-05	0.000232801	14.2701	16.2374	PS.calvin cycle.phosphoglycerate kinase	highly similar to ( 674) AT1G56190 | Symbols: | phosphoglycerate kinase, putative | chr1:21028622-21030454 FORWARDhighly similar to ( 724) PGKH_WHEAT Phosphoglycerate kinase, chloroplast precursor (EC 2.7.2.3) - Triticum aestivum (Wheat)highly similar to ( 684) loc_os05g41640 12005.m08338 protein phosphoglycerate kinase, chloroplast precursor, putative, expressed no original description	1.3.3	scaffold933512	baak24h02		29539	26063	25662	x	x	x
A_13_P272709	BE421775	BE421775	-2.69792	-0.808977	-1.18107	-0.331873	-2.22082	-1.84873	4.4256e-05	0.000250781	12.0949	15.9502	PS.calvin cycle.phosphoglycerate kinase	moderately similar to ( 333) AT3G12780 | Symbols: PGK1 | PGK1 (PHOSPHOGLYCERATE KINASE 1); phosphoglycerate kinase | chr3:4061127-4063140 REVERSEmoderately similar to ( 355) PGKH_WHEAT Phosphoglycerate kinase, chloroplast precursor (EC 2.7.2.3) - Triticum aestivum (Wheat)moderately similar to ( 333) loc_os05g41640 12005.m08338 protein phosphoglycerate kinase, chloroplast precursor, putative, expr…	1.3.3	scaffold933512	bah29a12		29535	26063	25662	x	x	x
A_13_P081911	AK252711	AK252711	-3.35867	0.0267399	-0.724701	-0.397156	-3.78256	-3.03112	0.000921715	0.00255169	14.6205	8.84832	PS.calvin cycle.rubisco small subunit	moderately similar to ( 440) AT2G21330 | Symbols: | fructose-bisphosphate aldolase, putative | chr2:9128416-9130152 REVERSEhighly similar to ( 515) ALFC_ORYSA Fructose-bisphosphate aldolase, chloroplast precursor (EC 4.1.2.13) (ALDP) - Oryza sativa (Rice)highly similar to ( 515) loc_os11g07020 12011.m28744 protein fructose-bisphosphate aldolase, chloroplast precursor, putative, expressed Hordeum …	1.3.2	scaffold907829	baak2g17		14042	10629	32148	x	x	x
A_13_P115280	TA28997_4513	TA28997_4513	-2.15416	-0.470444	-0.751508	-0.45558	-2.13929	-1.85823	3.21908e-05	0.000198434	12.4952	16.89	PS.calvin cycle.TPI	moderately similar to ( 321) AT2G21170 | Symbols: TIM | TIM (TRIOSEPHOSPHATE ISOMERASE); catalytic/ triose-phosphate isomerase | chr2:9071047-9073106 REVERSEmoderately similar to ( 372) TPIC_SECCE Triosephosphate isomerase, chloroplast precursor (EC 5.3.1.1) (TIM) (Triose-phosphate isomerase) - Secale cereale (Rye)moderately similar to ( 369) loc_os09g36450 12009.m060049 protein triosephosphate i…	1.3.5	scaffold979842	bags30k02		6299	81	321	x	x	x
A_13_P253812	TA38575_4513	TA38575_4513	-2.07263	-0.376027	-0.786533	0.118183	-1.57842	-1.16792	0.001107	0.00294899	11.8342	8.51048	PS.lightreaction.ATP synthase	weakly similar to ( 197) AT2G31040 | Symbols: | ATP synthase protein I -related | chr2:13209094-13211012 REVERSEmoderately similar to ( 337) loc_os01g48300 12001.m43139 protein expressed protein no original description	1.1.4	scaffold308247	S0001100135B09F1		30530	22109	25173	x	x	x
A_13_P139295	TA35920_4513	TA35920_4513	-2.05494	-0.562491	-0.624499	-0.0740481	-1.56649	-1.50449	0.000312142	0.00109047	12.1673	11.0356	PS.lightreaction.cyclic electron flow-chlororespiration	weakly similar to ( 159) AT1G64770 | Symbols: NDF2 | NDF2 (NDH-DEPENDENT CYCLIC ELECTRON FLOW 1) | chr1:24057549-24058565 FORWARDmoderately similar to ( 214) loc_os03g06230 12003.m06143 protein expressed protein no original description	1.1.40	scaffold980443	HP03N15w		30210	1169	27255	x	x	x
A_13_P309572	BF620305	BF620305	-2.04374	-0.735465	-1.00582	-0.0656673	-1.37394	-1.10359	2.11647e-06	2.66446e-05	10.7855	26.958	PS.lightreaction.cyclic electron flow-chlororespiration	moderately similar to ( 419) ATCG01110 | Symbols: NDHH | Encodes the 49KDa plastid NAD(P)H dehydrogenase subunit H protein. Its transcription is regulated by an ndhF-specific plastid sigma factor, SIG4. | chrC:122011-123192 REVERSEmoderately similar to ( 461) NDHH_HORVU NAD(P)H-quinone oxidoreductase chain H, chloroplast (EC 1.6.5.-) (NAD(P)H dehydrogenase, chain H) (NADH-plastoquinone oxidoreduc…	1.1.40	scaffold126122	HB21A07r		29218	20808	7200	x	x	x
A_13_P469998	CA014540	CA014540	2.10131	0.729277	0.91015	0.235302	1.60734	1.42646	9.88199e-05	0.000455459	6.70061	13.7613	PS.lightreaction.cyclic electron flow-chlororespiration	weakly similar to ( 143) ATMG01275 | Symbols: NAD1A, NAD1, ND1 | Encodes subunit of mitochondrial NAD(P)H dehydrogenase that is trans-spliced from three precursors, NAD1A, NAD1B, and NAD1C. | chrM:318004-318390 REVERSEweakly similar to ( 153) NU1M_WHEAT NADH-ubiquinone oxidoreductase chain 1 (EC 1.6.5.3) (NADH dehydrogenase subunit 1) - Triticum aestivum (Wheat)weakly similar to ( 117) loc_osp1g0…	1.1.40	C245858049						x	x	x
A_13_P299207	TA33078_4513	TA33078_4513	-2.42235	-0.412901	-0.726545	-0.172413	-2.18186	-1.86822	0.000710413	0.00207318	13.2523	9.34395	PS.lightreaction.cytochrome b6/f	very weakly similar to (84.3) AT2G26500 | Symbols: | cytochrome b6f complex subunit (petM), putative | chr2:11270370-11270747 FORWARDweakly similar to ( 153) loc_os03g55720 12003.m10483 protein plastoquinol-plastocyanin reductase, putative, expressed no original description	1.1.3	scaffold959409	HM13L21r					x	x	x
A_13_P156895	TA41687_4513	TA41687_4513	-2.57016	-0.467627	-0.241153	0.0524496	-2.05008	-2.27656	0.000257166	0.000940655	12.5609	11.4639	PS.lightreaction.other electron carrier (ox/red).ferredoxin	weakly similar to ( 193) AT3G16250 | Symbols: NDF4 | NDF4 (NDH-DEPENDENT CYCLIC ELECTRON FLOW 1); electron carrier/ iron-sulfur cluster binding | chr3:5507091-5508320 REVERSEmoderately similar to ( 249) loc_os07g30670 12007.m079681 protein electron carrier/ electron transporter/ iron ion binding protein, putative, expressed no original description	1.1.5.2	scaffold204657	HVSMEn0014N12f		38792	6306	24538	x	x	x
A_13_P243102	BE422435	BE422435	-3.89477	-2.59804	-4.48818	-2.57771	-3.87444	-1.9843	0.000117717	0.000521683	10.1063	13.3171	PS.lightreaction.photosystem I.PSI polypeptide subunits	weakly similar to ( 181) AT1G08380 | Symbols: PSAO | PSAO (photosystem I subunit O) | chr1:2641004-2641739 REVERSEmoderately similar to ( 225) loc_os04g33830 12004.m08478 protein 16kDa membrane protein, putative, expressed HWM024cH.04r ITEC HWM Barley Leaf Library Hordeum vulgare subsp. vulgare cDNA clone HWM024cH.04, mRNA sequence	1.1.2.2	scaffold112850	rbasd3h24			23299	16746	x
A_13_P277519	BE519467	BE519467	-2.37906	-0.385317	-0.736133	-0.422934	-2.41668	-2.06586	0.000155207	0.000637615	13.8742	12.6376	PS.lightreaction.photosystem I.PSI polypeptide subunits	weakly similar to ( 177) AT1G55670 | Symbols: PSAG | PSAG (PHOTOSYSTEM I SUBUNIT G) | chr1:20802874-20803356 REVERSEmoderately similar to ( 230) PSAG_HORVU Photosystem I reaction center subunit V, chloroplast precursor (PSI-G) (Photosystem I 9 kDa protein) - Hordeum vulgare (Barley)weakly similar to ( 190) loc_os09g30340 12009.m06185 protein photosystem I reaction center subunit V, chloroplast pr…	1.1.2.2	scaffold241588	HVSMEl0012G18f		32624	18376	17118	x	x	x
A_13_P381562	PsaL	BE422117	-2.32503	-0.720709	-0.407545	-0.375361	-1.97968	-2.29284	3.29092e-05	0.000201439	15.1411	16.8234	PS.lightreaction.photosystem I.PSI polypeptide subunits	weakly similar to ( 174) AT4G12800 | Symbols: PSAL | PSAL (photosystem I subunit L) | chr4:7521469-7522493 FORWARDmoderately similar to ( 229) PSAL_HORVU Photosystem I reaction center subunit XI, chloroplast precursor (PSI-L) (PSI subunit V) - Hordeum vulgare (Barley)moderately similar to ( 214) loc_os12g23200 12012.m26900 protein photosystem I reaction center subunit XI, chloroplast precursor, p…	1.1.2.2	scaffold764583	rbaak42d05		17457	7193	4275	x	x	x
A_13_P476968	LOC548254	BE420933	-2.06039	-0.489675	-0.302438	-0.347568	-1.91828	-2.10552	2.15019e-05	0.000146483	14.6497	18.145	PS.lightreaction.photosystem I.PSI polypeptide subunits	weakly similar to ( 101) AT4G28750 | Symbols: PSAE-1 | PSAE-1 (PSA E1 KNOCKOUT); catalytic | chr4:14202951-14203888 REVERSEweakly similar to ( 118) PSAE_HORVU Photosystem I reaction center subunit IV, chloroplast precursor (PSI-E) (Photosystem I 10.8 kDa polypeptide) - Hordeum vulgare (Barley)weakly similar to ( 113) loc_os07g25430 12007.m29150 protein photosystem I reaction center subunit IV A, …	1.1.2.2	scaffold576	rbaak21f01		3532	12842	9734	x	x	x
A_13_P485805	PsaH	BE456143	-2.1662	-0.16727	0.479377	-0.0435829	-2.04251	-2.68916	0.000280125	0.0010011	12.6605	11.2734	PS.lightreaction.photosystem I.PSI polypeptide subunits	weakly similar to ( 133) AT1G52230 | Symbols: PSAH2, PSAH-2, PSI-H | PSAH2 (PHOTOSYSTEM I SUBUNIT H2) | chr1:19454902-19455508 FORWARDweakly similar to ( 171) PSAH_HORVU Photosystem I reaction center subunit VI, chloroplast precursor (PSI-H) (Light-harvesting complex I 11 kDa protein) - Hordeum vulgare (Barley)weakly similar to ( 153) loc_os05g48630 12005.m08934 protein expressed protein HVSMEg00…	1.1.2.2	scaffold669928	HA02c10r		16237	23149	16677	x	x	x
A_13_P592844	LOC548226	BE421966	-2.36849	-0.72432	-0.892802	-0.332036	-1.97621	-1.80773	0.000195836	0.000762215	13.3451	12.0866	PS.lightreaction.photosystem I.PSI polypeptide subunits	weakly similar to ( 160) AT1G31330 | Symbols: PSAF | PSAF (photosystem I subunit F) | chr1:11215011-11215939 REVERSEweakly similar to ( 189) PSAF_HORVU Photosystem I reaction center subunit III, chloroplast precursor (Light-harvesting complex I 17 kDa protein) (PSI-F) - Hordeum vulgare (Barley)weakly similar to ( 179) loc_os03g56670 12003.m34938 protein photosystem I reaction center subunit III, …	1.1.2.2	scaffold965598	rbaak21n21		24794	27799	22231	x	x	x
A_13_P250515	LHC Ib-21	BE420682	-2.19061	-1.02409	-0.44422	-0.699399	-1.86592	-2.44579	1.15059e-07	3.90833e-06	14.5378	43.1516	PS.lightreaction.photosystem II.LHC-II	weakly similar to ( 176) AT3G54890 | Symbols: LHCA1 | LHCA1; chlorophyll binding | chr3:20339881-20340922 REVERSEvery weakly similar to (90.5) CB21_ORYSA Chlorophyll a-b binding protein 1, chloroplast precursor (LHCII type I CAB-1) (LHCP) - Oryza sativa (Rice)weakly similar to ( 182) loc_os06g21590 12006.m32064 protein chlorophyll a-b binding protein 6A, chloroplast precursor, putative, expressed…	1.1.1.1	scaffold138183	rbasd22d15		24589	346	4071	x	x	x
A_13_P304992	BF267615	BF267615	-2.99817	-1.71663	-1.90198	-1.22109	-2.50263	-2.31728	1.61865e-07	4.82691e-06	9.67798	40.8826	PS.lightreaction.photosystem II.LHC-II	weakly similar to ( 136) AT1G15820 | Symbols: LHCB6, CP24 | LHCB6 (LIGHT HARVESTING COMPLEX PSII SUBUNIT 6); chlorophyll binding | chr1:5446685-5447676 REVERSEweakly similar to ( 131) CB4_SPIOL Chlorophyll a-b binding protein CP24, chloroplast precursor - Spinacia oleracea (Spinach)weakly similar to ( 144) loc_os04g38410 12004.m08831 protein chlorophyll a-b binding protein CP24, chloroplast precu…	1.1.1.1	scaffold311850	rbah26d04		1996		14974	x	x	x
A_13_P310037	BF620983	BF620983	-2.50742	-1.87135	-3.46972	-2.22724	-2.86332	-1.26495	7.36836e-07	1.335e-05	10.6034	32.0559	PS.lightreaction.photosystem II.LHC-II	moderately similar to ( 293) AT2G34430 | Symbols: LHB1B1, LHCB1.4 | LHB1B1; chlorophyll binding | chr2:14524818-14525618 FORWARDmoderately similar to ( 314) CB29_MAIZE Chlorophyll a-b binding protein M9, chloroplast precursor (LHCII type I CAB-M9) (LHCP) - Zea mays (Maize)moderately similar to ( 310) loc_os01g52240 12001.m11398 protein chlorophyll a-b binding protein 2, chloroplast precursor, put…	1.1.1.1	scaffold637720	baak33d14		36280	25922	19747	x	x		x
A_13_P487020	TA31035_4513	TA31035_4513	-3.22499	-1.31253	-1.83885	-0.940857	-2.85332	-2.32699	1.2908e-05	9.97714e-05	14.3346	19.8401	PS.lightreaction.photosystem II.LHC-II	moderately similar to ( 409) AT4G10340 | Symbols: LHCB5 | LHCB5 (LIGHT HARVESTING COMPLEX OF PHOTOSYSTEM II 5); chlorophyll binding | chr4:6408200-6409496 FORWARDmoderately similar to ( 201) CB2B_PINSY Chlorophyll a-b binding protein type 2 member 1B, chloroplast precursor (Chlorophyll a-b binding protein type II 1B) (CAB) (LHCP) - Pinus sylvestris (Scots pine)moderately similar to ( 465) loc_os1…	1.1.1.1	scaffold59502	X63052		36259	25920	27131	x	x	x
A_13_P637992	Lhca4	BE422121	-3.2471	-1.09619	-0.943566	-0.96721	-3.11812	-3.27074	1.46302e-05	0.000109706	12.9165	19.4125	PS.lightreaction.photosystem II.LHC-II	weakly similar to ( 121) AT3G47470 | Symbols: LHCA4, CAB4 | LHCA4 (LIGHT-HARVESTING CHLOROPHYLL-PROTEIN COMPLEX I SUBUNIT A4); chlorophyll binding | chr3:17493622-17494773 REVERSEweakly similar to ( 125) loc_os08g33820 12008.m080044 protein chlorophyll a-b binding protein 4, chloroplast precursor, putative, expressed HWM020cC.02r ITEC HWM Barley Leaf Library Hordeum vulgare subsp. vulgare cDNA cl…	1.1.1.1	scaffold898893	HM05K08w		31400	22652	8971	x	x	x
A_13_P016401	DN160653	DN160653	2.18032	-0.178944	0.611922	-0.793943	1.56532	0.774457	6.76203e-06	6.19741e-05	7.75553	22.1749	PS.lightreaction.photosystem II.PSII polypeptide subunits	weakly similar to ( 124) AT1G79040 | Symbols: PSBR | PSBR (photosystem II subunit R) | chr1:29736085-29736781 FORWARDweakly similar to ( 160) PSBR_HORVU Photosystem II 10 kDa polypeptide, chloroplast precursor - Hordeum vulgare (Barley)weakly similar to ( 154) loc_os07g05360 12007.m66707 protein photosystem II 10 kDa polypeptide, chloroplast precursor, putative, expressed GPN001G01u GPN Hordeum v…	1.1.1.2	scaffold861097	GPN001G01u		4054	24817		x	x	x
A_13_P102985	EX589440	EX589440	-2.2913	-0.699306	-1.58088	-0.321811	-1.91381	-1.03223	0.000386942	0.00128752	11.9681	10.5744	PS.lightreaction.photosystem II.PSII polypeptide subunits	weakly similar to ( 200) AT3G56650 | Symbols: | thylakoid lumenal 20 kDa protein | chr3:20984807-20985913 FORWARDmoderately similar to ( 210) loc_os01g59090 12001.m12048 protein expressed protein HDP16O12w HDP Hordeum vulgare subsp. vulgare cDNA clone HDP16O12, mRNA sequence	1.1.1.2	scaffold520966	HVSMEa0001P10f2		16555	17751		x	x	x
A_13_P118725	TA30365_4513	TA30365_4513	-2.3549	-0.932528	-1.01449	-0.68586	-2.10823	-2.02626	2.64428e-05	0.000170776	13.3287	17.4926	PS.lightreaction.photosystem II.PSII polypeptide subunits	weakly similar to ( 155) AT3G50820 | Symbols: PSBO2, PSBO-2, OEC33 | PSBO2 (PHOTOSYSTEM II SUBUNIT O-2); oxygen evolving/ poly(U) binding | chr3:18891008-18892311 REVERSEweakly similar to ( 165) PSBO_WHEAT Oxygen-evolving enhancer protein 1, chloroplast precursor (OEE1) (33 kDa subunit of oxygen evolving system of photosystem II) (OEC 33 kDa subunit) (33 kDa thylakoid membrane protein) - Triticum…	1.1.1.2	scaffold966444	rbaak18o05		628	1711	20791	x	x	x
A_13_P120855	TA31070_4513	TA31070_4513	-2.6051	-0.552306	-1.39851	-1.0127	-3.06549	-2.21928	3.46789e-05	0.000208817	11.6582	16.6663	PS.lightreaction.photosystem II.PSII polypeptide subunits	moderately similar to ( 307) AT1G06680 | Symbols: PSBP-1, OEE2, PSII-P | PSBP-1 (PHOTOSYSTEM II SUBUNIT P-1); poly(U) binding | chr1:2048076-2049186 FORWARDmoderately similar to ( 427) PSBP_WHEAT Oxygen-evolving enhancer protein 2, chloroplast precursor (OEE2) (23 kDa subunit of oxygen evolving system of photosystem II) (OEC 23 kDa subunit) (23 kDa thylakoid membrane protein) - Triticum aestivum …	1.1.1.2	scaffold146159	bags5g17			2758	21793	x	x	x
A_13_P132330	TA33883_4513	TA33883_4513	-2.47358	-0.827116	-1.06426	-0.57582	-2.22229	-1.98514	1.88065e-05	0.000132214	10.755	18.5779	PS.lightreaction.photosystem II.PSII polypeptide subunits	very weakly similar to (81.6) loc_os03g21560 12003.m07560 protein photosystem II 11 kD protein, putative, expressed no original description	1.1.1.2	scaffold293593	baak33j12		31877		36952	x	x	x
A_13_P303442	BE421563	BE421563	-2.65004	-0.406178	-0.698161	-0.471976	-2.71584	-2.42385	7.83782e-05	0.000384075	15.2286	14.3671	PS.lightreaction.photosystem II.PSII polypeptide subunits	weakly similar to ( 188) AT2G30790 | Symbols: PSBP-2 | PSBP-2 (photosystem II subunit P-2); calcium ion binding | chr2:13119047-13120090 REVERSEmoderately similar to ( 225) PSBP_WHEAT Oxygen-evolving enhancer protein 2, chloroplast precursor (OEE2) (23 kDa subunit of oxygen evolving system of photosystem II) (OEC 23 kDa subunit) (23 kDa thylakoid membrane protein) - Triticum aestivum (Wheat)moder…	1.1.1.2	scaffold146159	S0001400033H24F1			2758	21793	x	x	x
A_13_P569349	BE422088	BE422088	-2.1279	-0.30768	-0.298735	-0.405045	-2.22526	-2.23421	0.00028564	0.00101603	16.1803	11.2303	PS.lightreaction.photosystem II.PSII polypeptide subunits	weakly similar to ( 112) AT5G66570 | Symbols: PSBO-1, OEE1, OEE33, OE33, PSBO1, MSP-1 | PSBO1 (PS II OXYGEN-EVOLVING COMPLEX 1); oxygen evolving/ poly(U) binding | chr5:26568744-26570124 FORWARDweakly similar to ( 118) PSBO_WHEAT Oxygen-evolving enhancer protein 1, chloroplast precursor (OEE1) (33 kDa subunit of oxygen evolving system of photosystem II) (OEC 33 kDa subunit) (33 kDa thylakoid memb…	1.1.1.2	scaffold966444	rbah61p02		628	1711	20791	x	x	x
A_13_P326632	BG299605	BG299605	-3.99222	-0.794163	-1.5832	-0.391707	-3.58977	-2.80073	0.000163801	0.000664425	13.5028	12.5082	PS.photorespiration.glycine cleavage.H protein	weakly similar to ( 124) AT1G32470 | Symbols: | glycine cleavage system H protein, mitochondrial, putative | chr1:11739479-11740246 REVERSEweakly similar to ( 152) GCSH_ORYSA Glycine cleavage system H protein, mitochondrial precursor - Oryza sativa (Rice)weakly similar to ( 152) loc_os10g37180 12010.m06515 protein glycine cleavage system H protein, mitochondrial precursor, putative, expressed HVS…	1.2.4.4	scaffold840926	bags5a09		38221	11817	9333	x	x	x
A_13_P545954	BI951725	BI951725	-2.6577	-1.20429	-1.48356	-0.605948	-2.05936	-1.78009	5.46284e-05	0.000293358	10.2799	15.3518	redox.ascorbate and glutathione.ascorbate	moderately similar to ( 351) AT1G77490 | Symbols: TAPX | TAPX (THYLAKOIDAL ASCORBATE PEROXIDASE); L-ascorbate peroxidase | chr1:29117688-29120046 FORWARDmoderately similar to ( 394) APX8_ORYSA Probable L-ascorbate peroxidase 8, chloroplast precursor (EC 1.11.1.11) (OsAPx08) - Oryza sativa (Rice)moderately similar to ( 394) loc_os02g34810 12002.m08570 protein OsAPx8 - Thylakoid-bound Ascorbate Per…	21.2.1	scaffold558270	HVSMEm0002E05f		7083	15772	25627	x	x	x
A_13_P427886	BQ472154	BQ472154	2.28044	0.792398	0.966641	-0.141746	1.34629	1.17205	1.63459e-06	2.27765e-05	9.92263	28.1354	redox.ascorbate and glutathione.glutathione	very weakly similar to (98.6) AT4G11600 | Symbols: ATGPX6, PHGPX, LSC803 | ATGPX6 (GLUTATHIONE PEROXIDASE 6); glutathione peroxidase | chr4:7010021-7011330 REVERSEweakly similar to ( 103) GPX4_TOBAC Probable phospholipid hydroperoxide glutathione peroxidase (EC 1.11.1.12) (PHGPx) (Nt-SubC08) - Nicotiana tabacum (Common tobacco)weakly similar to ( 104) loc_os04g46960 12004.m101614 protein phosphol…	21.2.2	scaffold804172	HV04J01r		7766	10923	13181	x	x	x
A_13_P542217	DN186744	DN186744	2.89837	0.723594	0.959495	0.0703903	2.24516	2.00926	6.26422e-07	1.19618e-05	8.47561	32.9116	redox.dismutases and catalases	weakly similar to ( 145) AT4G35090 | Symbols: CAT2 | CAT2 (CATALASE 2); catalase | chr4:16701105-16703215 REVERSEweakly similar to ( 190) CATA1_HORVU Catalase isozyme 1 (EC 1.11.1.6) - Hordeum vulgare (Barley)weakly similar to ( 167) loc_os06g51150 12006.m32203 protein catalase isozyme B, putative, expressed HO28I05w HO Hordeum vulgare cDNA clone HO28I05 3-PRIME, mRNA sequence	21,6	C249405925	HT08J24u		15627	905	31944	x	x	x
A_13_P173270	TA47399_4513	TA47399_4513	2.28243	0.5637	1.3409	0.493863	2.21259	1.43539	5.0512e-05	0.00027615	9.5361	15.5724	redox.glutaredoxins	moderately similar to ( 382) AT3G11920 | Symbols: | glutaredoxin-related | chr3:3772311-3774887 FORWARDhighly similar to ( 518) loc_os10g34170 12010.m06246 protein domain found in Dishevelled, Egl-10, and Pleckstrin family protein, expressed no original description	21,4	scaffold969828	HO29K10S		11052			x	x	x
A_13_P149150	TA39058_4513	TA39058_4513	2.33985	0.633093	1.57626	0.691638	2.39839	1.45522	6.36707e-09	6.5891e-07	12.6052	67.6403	redox.thioredoxin	weakly similar to ( 151) AT3G15360 | Symbols: ATHM4, TRX-M4, ATM4 | TRX-M4 (ARABIDOPSIS THIOREDOXIN M-TYPE 4); enzyme activator | chr3:5188448-5189457 FORWARDweakly similar to ( 151) TRXM_BRANA Thioredoxin M-type, chloroplast precursor (TRX-M) - Brassica napus (Rape)moderately similar to ( 218) loc_os04g44830 12004.m09440 protein thioredoxin M-type 2, chloroplast precursor, putative, expressed no…	21,1	scaffold974855	HX07H24w	MER329489	8643		20694	x	x	x
A_13_P369237	BI950692	BI950692	2.50796	0.678183	1.42226	0.532497	2.36227	1.61819	1.4905e-08	1.06752e-06	9.41204	59.3527	redox.thioredoxin	HVSMEl0022I14f Hordeum vulgare spike EST library HVcDNA0012 (Fusarium infected) Hordeum vulgare subsp. vulgare cDNA clone HVSMEl0022I14f, mRNA sequence	21,1	scaffold974855	HVSMEl0022I14f		8643		20694	x	x	x
A_13_P129805	TA33211_4513	TA33211_4513	-2.83071	-0.0445479	-0.94728	0.383998	-2.40216	-1.49943	4.16848e-07	9.0656e-06	9.29441	35.1489	RNA.processing.ribonucleases	weakly similar to ( 172) CR2_HORVU Cold-regulated protein 2 (Fragment) - Hordeum vulgare (Barley)weakly similar to ( 128) loc_os01g65220 12001.m12635 protein XRN3, putative, expressed no original description	27.1.19	scaffold515502	baak45j22		8695	29476	18775	x	x	x
A_13_P442968	AK251876	AK251876	5.57128	3.22427	4.06635	-0.426968	1.92004	1.07796	2.18402e-08	1.32298e-06	14.6044	55.9493	RNA.processing.ribonucleases	moderately similar to ( 232) AT2G02990 | Symbols: RNS1, ATRNS1 | RNS1 (RIBONUCLEASE 1); endoribonuclease/ ribonuclease | chr2:873714-874667 FORWARDvery weakly similar to (90.1) RN28_PANGI Ribonuclease-like storage protein precursor (Root 28 kDa major protein) - Panax ginseng (Korean ginseng)moderately similar to ( 340) loc_os07g43670 12007.m08593 protein ribonuclease 1 precursor, putative, expres…	27.1.19	scaffold203808	HO07G09w		9259	1336	33738	x
A_13_P077241	AB164680	AB164680	-2.10423	-0.284447	-0.667093	0.147121	-1.67267	-1.29002	0.000686836	0.00201787	12.9814	9.40955	RNA.processing.RNA helicase	highly similar to ( 835) AT5G26742 | Symbols: emb1138 | emb1138 (embryo defective 1138); ATP binding / ATP-dependent helicase/ RNA binding / helicase/ nucleic acid binding / zinc ion binding | chr5:9285540-9288871 REVERSEmoderately similar to ( 353) RH7_SPIOL DEAD-box ATP-dependent RNA helicase 7 (EC 3.6.1.-) - Spinacia oleracea (Spinach)highly similar to ( 854) loc_os03g61220 12003.m35496 protei…	27.1.2	scaffold574748	bah36l22	MER278434	14625	16129	16290	x	x	x
A_13_P098210	AK249639	AK249639	-2.64434	-0.637781	-1.03426	0.107578	-1.89898	-1.50251	7.37598e-05	0.000367783	12.1191	14.5292	RNA.processing.RNA helicase	highly similar to ( 674) AT5G63630 | Symbols: | DEAD box RNA helicase, putative | chr5:25472598-25475196 REVERSEweakly similar to ( 199) DB10_NICSY ATP-dependent RNA helicase-like protein DB10 (EC 3.6.1.-) - Nicotiana sylvestris (Wood tobacco)highly similar to ( 898) loc_os01g43120 12001.m10575 protein ATP-dependent RNA helicase has1, putative, expressed Hordeum vulgare subsp. vulgare cDNA clone:…	27.1.2	scaffold464750	HVSMEm0022B10f2	MER225175	8680	26308	29676	x	x	x
A_13_P125655	TA32167_4513	TA32167_4513	-2.1076	-1.2778	-1.34231	0.26753	-0.562269	-0.49776	3.53843e-07	8.17587e-06	9.26888	36.0869	RNA.regulation of transcription.AP2/EREBP, APETALA2/Ethylene-responsive element binding protein family	weakly similar to ( 180) loc_os09g26420 12009.m059982 protein ethylene response factor, putative, expressed no original description	27.3.3	scaffold411458	HI08J04w		38039	6141	25983	x	x	x
A_13_P149915	TA39311_4513	TA39311_4513	-2.985	-1.46784	-2.83529	0.0929971	-1.42416	-0.0567076	5.1927e-07	1.04661e-05	10.1945	33.9257	RNA.regulation of transcription.ARF, Auxin Response Factor family	very weakly similar to (89.0) AT1G30330 | Symbols: ARF6 | ARF6 (AUXIN RESPONSE FACTOR 6); transcription factor | chr1:10686125-10690036 REVERSEweakly similar to ( 119) loc_os06g46410 12006.m091759 protein auxin response factor 6, putative, expressed no original description	27.3.4	scaffold81304	HS03C22u		2053	21282	20219	x	x		x
A_13_P461463	BY868326	BY868326	-2.07237	-0.623816	-0.622071	0.00889303	-1.43966	-1.4414	5.62824e-05	0.000299866	8.75945	15.2685	RNA.regulation of transcription.ARF, Auxin Response Factor family	weakly similar to ( 113) loc_os02g41800 12002.m100286 protein auxin response factor 16, putative, expressed BY868326 Seminal root Hordeum vulgare subsp. vulgare cDNA clone bart39h06 3', mRNA sequence	27.3.4	scaffold806562	rbart39h06		41644	19183		x	x	x
A_13_P003576	AK248548	AK248548	-3.64669	-1.07038	-0.390976	-0.169627	-2.74594	-3.42534	3.63861e-06	3.92897e-05	10.3014	24.6268	RNA.regulation of transcription.Aux/IAA family	weakly similar to ( 157) AT1G04240 | Symbols: SHY2, IAA3 | SHY2 (SHORT HYPOCOTYL 2); transcription factor | chr1:1128564-1129319 REVERSEmoderately similar to ( 235) IAA31_ORYSA Auxin-responsive protein IAA31 (Indoleacetic acid-induced protein 31) - Oryza sativa (Rice)moderately similar to ( 235) loc_os12g40900 12012.m07873 protein OsIAA31 - Auxin-responsive Aux/IAA gene family member, expressed H…	27.3.40	scaffold461898	HU13G24r		24310	17105	34866	x	x	x
A_13_P149410	TA39144_4513	TA39144_4513	-2.22631	-0.436639	-0.310306	-0.21107	-2.00074	-2.12708	2.47407e-05	0.00016265	11.0365	17.7003	RNA.regulation of transcription.Aux/IAA family	weakly similar to ( 169) AT2G22670 | Symbols: IAA8 | IAA8; transcription factor | chr2:9637136-9638459 FORWARDmoderately similar to ( 269) IAA19_ORYSA Auxin-responsive protein IAA19 (Indoleacetic acid-induced protein 19) - Oryza sativa (Rice)moderately similar to ( 269) loc_os05g48590 12005.m08930 protein OsIAA19 - Auxin-responsive Aux/IAA gene family member, expressed no original description	27.3.40	scaffold604972	HO10E15w		24061	5906	22975	x	x	x
A_13_P565549	BE421551	BE421551	3.22275	0.0378863	0.842696	0.555438	3.7403	2.93549	6.51839e-07	1.22744e-05	9.87598	32.7001	RNA.regulation of transcription.Aux/IAA family	weakly similar to ( 184) AT3G04730 | Symbols: IAA16 | IAA16; transcription factor | chr3:1288993-1290415 REVERSEmoderately similar to ( 239) IAA13_ORYSA Auxin-responsive protein IAA13 (Indoleacetic acid-induced protein 13) - Oryza sativa (Rice)moderately similar to ( 239) loc_os03g53150 12003.m10289 protein OsIAA13 - Auxin-responsive Aux/IAA gene family member, expressed HWM010.E04 ITEC HWM Barle…	27.3.40	scaffold851686	HO04J23S		25000	16052	33025	x	x	x
A_13_P055296	BI956938	BI956938	-2.50963	-0.622815	-1.42837	0.460918	-1.4259	-0.620341	7.03874e-06	6.38112e-05	8.57335	22.0236	RNA.regulation of transcription.bHLH,Basic Helix-Loop-Helix family	weakly similar to ( 125) loc_os01g18290 12001.m42972 protein basic helix-loop-helix dimerisation region bHLH, putative, expressed HVSMEn0006D16f Hordeum vulgare rachis EST library HVcDNA0015 (normal) Hordeum vulgare subsp. vulgare cDNA clone HVSMEn0006D16f, mRNA sequence	27.3.6	scaffold699154	HVSMEn0006D16f2			14036		x	x	x
A_13_P108985	EX590103	EX590103	2.0327	0.413767	0.897194	0.113931	1.73286	1.24944	2.15127e-05	0.000146515	6.95097	18.1434	RNA.regulation of transcription.C2C2(Zn) CO-like, Constans-like zinc finger family	weakly similar to ( 108) AT1G04500 | Symbols: | zinc finger CONSTANS-related | chr1:1221757-1224235 REVERSEweakly similar to ( 161) loc_os10g32900 12010.m065283 protein CCT motif family protein, expressed HDP15P10w HDP Hordeum vulgare subsp. vulgare cDNA clone HDP15P10, mRNA sequence	27.3.7	scaffold690480						x	x	x
A_13_P158190	TA42109_4513	TA42109_4513	-3.1107	-0.9615	-1.21782	0.182229	-1.96697	-1.71066	0.000237304	0.000884836	10.9086	11.6451	RNA.regulation of transcription.C2C2(Zn) CO-like, Constans-like zinc finger family	weakly similar to ( 115) AT5G57180 | Symbols: CIA2 | CIA2 (CHLOROPLAST IMPORT APPARATUS 2); transcription regulator | chr5:23168393-23169523 FORWARDmoderately similar to ( 213) loc_os02g05470 12002.m05895 protein CCT motif family protein, expressed no original description	27.3.7	scaffold344680	baal9c18		39956	2835		x	x	x
A_13_P169420	TA46026_4513	TA46026_4513	-2.06215	-1.03312	-1.39747	-0.132862	-1.16189	-0.797537	1.22262e-05	9.58595e-05	13.0259	20.0278	RNA.regulation of transcription.C2C2(Zn) DOF zinc finger family	weakly similar to ( 120) AT2G37590 | Symbols: ATDOF2.4, DOF2.4 | Dof-type zinc finger domain-containing protein | chr2:15769292-15770497 FORWARDweakly similar to ( 107) PBF_MAIZE Dof zinc finger protein PBF (Prolamin box-binding factor) - Zea mays (Maize)weakly similar to ( 145) loc_os02g49440 12002.m09978 protein expressed protein no original description	27.3.8	scaffold664593	HX08G24w	MER015591	40293	3147	24078	x	x	x
A_13_P549579	AK250112	AK250112	2.41703	0.366239	0.65269	0.33167	2.38246	2.09601	4.17896e-06	4.34494e-05	8.11303	24.0598	RNA.regulation of transcription.C2C2(Zn) YABBY family	weakly similar to ( 172) AT2G45190 | Symbols: AFO, FIL, YAB1 | AFO (ABNORMAL FLORAL ORGANS); protein binding / transcription factor/ transcription regulator | chr2:18628450-18630552 REVERSEweakly similar to ( 164) YAB1_ORYSA Protein YABBY (OsYAB1) (Filamentous flower protein 1) - Oryza sativa (Rice)moderately similar to ( 264) loc_os12g42610 12012.m073892 protein axial regulator YABBY2, putative,…	27.3.10	scaffold850912	HB08M12r		10774	26082	164	x	x	x
A_13_P056131	DQ151543	DQ151543	2.16834	0.419488	1.31903	-0.0273948	1.72146	0.821918	3.48818e-07	8.11351e-06	6.67499	36.1698	RNA.regulation of transcription.C2H2 zinc finger family	weakly similar to ( 199) loc_os05g02390 12005.m04775 protein ZFP16-1, putative, expressedCOG3883 Hordeum vulgare subsp. vulgare cultivar Optic ZFP16-2 (ZFP16-2) mRNA, partial cds	27.3.11	scaffold869936	fbart44f03					x	x	x
A_13_P030756	AK250795	AK250795	-2.65569	-1.40701	-2.88377	-0.503611	-1.75229	-0.275533	1.30741e-07	4.23469e-06	9.11672	42.289	RNA.regulation of transcription.G2-like transcription factor family, GARP	moderately similar to ( 207) AT3G13040 | Symbols: | myb family transcription factor | chr3:4172415-4174456 REVERSEmoderately similar to ( 439) loc_os06g49040 12006.m09430 protein transfactor-like protein, putative, expressed Hordeum vulgare subsp. vulgare cDNA clone: FLbaf91j11, mRNA sequence	27.3.20	scaffold402620	HVSMEb0002L15f		32341	7017	29764	x	x		x
A_13_P206944	TA57454_4513	TA57454_4513	-2.56595	-1.26082	-1.8187	-0.541816	-1.84695	-1.28907	3.87923e-07	8.71595e-06	8.52712	35.5578	RNA.regulation of transcription.GRAS transcription factor family	moderately similar to ( 229) AT3G54220 | Symbols: SCR, SGR1 | SCR (SCARECROW); protein binding / protein homodimerization/ sequence-specific DNA binding / transcription factor | chr3:20070550-20072625 FORWARDweakly similar to ( 103) RGA2_BRACM DELLA protein RGA2 (RGA-like protein 2) (BrRGA2) - Brassica campestris (Field mustard)moderately similar to ( 340) loc_os07g38030 12007.m08052 protein nodu…	27.3.21	scaffold754496	HO24N03w					x	x	x
A_13_P174985	TA48008_4513	TA48008_4513	3.91063	0.76674	2.09987	0.271812	3.4157	2.08257	8.68725e-09	7.97627e-07	8.72609	64.4939	RNA.regulation of transcription.MYB-related transcription factor family	very weakly similar to (94.4) AT3G10580 | Symbols: | myb family transcription factor | chr3:3307083-3308230 REVERSEweakly similar to ( 136) loc_os01g64360 12001.m12550 protein DNA binding protein, putative, expressed no original description	27.3.26	scaffold48096	S0000200078A10F1		31588	4022	22817	x	x		x
A_13_P016456	AK251058	AK251058	2.15478	1.87591	2.34255	1.14684	1.42571	0.959073	1.75565e-07	5.11064e-06	9.62092	40.3588	RNA.regulation of transcription.NAC domain transcription factor family	moderately similar to ( 250) AT1G61110 | Symbols: anac025 | anac025 (Arabidopsis NAC domain containing protein 25); transcription factor | chr1:22516730-22518055 FORWARDmoderately similar to ( 233) NAC68_ORYSA NAC domain-containing protein 68 (ONAC068) - Oryza sativa (Rice)moderately similar to ( 463) loc_os03g21060 12003.m07513 protein NAC domain transcription factor, putative, expressed Hordeum…	27.3.27	scaffold968677	rbaal10m02	MER374228	3128	29086	8877	x	x		x
A_13_P044981	CD054081	CD054081	-2.6176	-1.76473	-2.85001	-0.751563	-1.60444	-0.519155	1.2667e-08	9.93561e-07	9.52599	60.8601	RNA.regulation of transcription.NAC domain transcription factor family	weakly similar to ( 144) loc_os06g51070 12006.m09630 protein NAC domain-containing protein 68, putative, expressed HO02K13S HO Hordeum vulgare cDNA clone HO02K13 5-PRIME, mRNA sequence	27.3.27	scaffold913766	HO02K13S		3244	3838		x	x		x
A_13_P107965	EX573211	EX573211	2.22498	1.0867	1.20249	0.165716	1.30399	1.1882	1.87115e-06	2.45695e-05	9.2261	27.5139	RNA.regulation of transcription.NAC domain transcription factor family	weakly similar to ( 140) AT1G56010 | Symbols: NAC1, ANAC022 | NAC1; transcription factor | chr1:20946852-20949144 REVERSEvery weakly similar to (90.1) NAC77_ORYSA NAC domain-containing protein 77 (ONAC077) (ONAC300) - Oryza sativa (Rice)moderately similar to ( 286) loc_os06g46270 12006.m09153 protein NAC domain-containing protein 21/22, putative, expressed HDP27L22w HDP Hordeum vulgare subsp. vul…	27.3.27	scaffold294085	HO01L09w		10949	23632	23352	x	x	x
A_13_P464558	TA39240_4513	TA39240_4513	3.05583	1.45335	1.28147	0.202816	1.8053	1.97718	1.66832e-05	0.000120906	9.10496	18.9723	RNA.regulation of transcription.NAC domain transcription factor family	weakly similar to ( 119) NAC48_ORYSA NAC domain-containing protein 48 (ONAC048) - Oryza sativa (Rice)weakly similar to ( 124) loc_os05g34830 12005.m27596 protein NAC domain-containing protein 48, putative, expressed no original description	27.3.27	scaffold889430	HU13G02r		27454	30632		x	x	x
A_13_P553194	TC163636	TC163636	3.31712	1.44918	2.90493	0.767097	2.63503	1.17928	8.9077e-09	8.04563e-07	11.3954	64.2462	RNA.regulation of transcription.NAC domain transcription factor family	weakly similar to ( 115) loc_os03g21030 12003.m07510 protein GRAB2 protein, putative, expressed no original description	27.3.27	scaffold982351	baal16m06		43386	3679	4853	x	x		x
A_13_P554129	TC164854	FR819767	4.20136	0.323726	1.01602	-0.0491421	3.82849	3.1362	2.42543e-07	6.35583e-06	6.97946	38.3351	RNA.regulation of transcription.NAC domain transcription factor family	very weakly similar to (99.0) AT5G64530 | Symbols: ANAC104, XND1 | XND1; transcription factor | chr5:25795360-25796699 FORWARDweakly similar to ( 161) loc_os04g35660 12004.m08655 protein NAC domain-containing protein 18, putative, expressed no original description	27.3.27	scaffold48150						x	x	x
A_13_P035316	BJ448756	BJ448756	2.51103	0.484391	0.717972	0.484316	2.51095	2.27737	1.61685e-05	0.000118335	9.09919	19.0766	RNA.regulation of transcription.putative transcription regulator	very weakly similar to (90.9) loc_os09g32930 12009.m22009 protein retrotransposon protein, putative, SINE subclass, expressed BJ448756 K. Sato unpublished cDNA library, cv. Akashinriki vegetative stage leaves Hordeum vulgare subsp. vulgare cDNA clone baak21c05 5', mRNA sequence	27.3.67	scaffold122060	baak44c16			12896	34880	x	x	x
A_13_P071871	CK124370	CK124370	3.01229	0.412006	1.20106	0.474409	3.07469	2.28563	2.25063e-09	3.61626e-07	7.50473	79.2615	RNA.regulation of transcription.putative transcription regulator	weakly similar to ( 169) AT4G00380 | Symbols: | XH/XS domain-containing protein / XS zinc finger domain-containing protein | chr4:167959-170448 FORWARDmoderately similar to ( 300) loc_os02g19130 12002.m07156 protein transcription factor X1, putative, expressed BES1824108i11 BES1824 Hordeum vulgare subsp. vulgare cDNA clone MPMGp2010I11108 5-PRIME, mRNA sequence	27.3.67	scaffold354623	HA31N16r				19287	x	x	x
A_13_P150815	TA39614_4513	TA39614_4513	2.71139	1.10695	1.69873	0.252519	1.85696	1.26518	4.27451e-08	2.05176e-06	8.98369	50.4049	RNA.regulation of transcription.putative transcription regulator	weakly similar to ( 126) AT1G44770 | Symbols: | unknown protein | chr1:16907834-16909409 REVERSEmoderately similar to ( 273) loc_os03g49490 12003.m09948 protein expressed protein no original description	27.3.67	scaffold810568	HO10F20w		1480	27555	34264	x	x	x
A_13_P553509	TC164038	TC164038	3.48254	1.0174	2.32293	0.980596	3.44573	2.1402	1.76731e-09	3.18907e-07	8.87186	82.2229	RNA.regulation of transcription.putative transcription regulator	weakly similar to ( 149) AT1G15910 | Symbols: | XH/XS domain-containing protein / XS zinc finger domain-containing protein | chr1:5465951-5468723 FORWARDmoderately similar to ( 214) loc_os02g19130 12002.m07156 protein transcription factor X1, putative, expressed no original description	27.3.67	scaffold354623	HI08F14r				19287	x	x		x
A_13_P103210	EX578789	EX578789	2.34361	0.636039	1.25285	0.0292051	1.73678	1.11997	1.81898e-07	5.22768e-06	10.1663	40.1322	RNA.regulation of transcription.unclassified	weakly similar to ( 103) AT3G56440 | Symbols: ATATG18D | AtATG18d | chr3:20926874-20928797 FORWARDweakly similar to ( 119) loc_os05g07710 12005.m083631 protein WD-repeat domain phosphoinositide-interacting protein 3, putative, expressed HDP39M15w HDP Hordeum vulgare subsp. vulgare cDNA clone HDP39M15, mRNA sequence	27.3.99	scaffold981973	HVSMEm0003G14r2		998	28780	35395	x	x	x
A_13_P136895	TA35169_4513	TA35169_4513	-2.23723	-0.27257	-0.937153	-0.397938	-2.3626	-1.69801	0.000165853	0.000670301	12.5885	12.4785	RNA.regulation of transcription.unclassified	moderately similar to ( 223) AT4G17600 | Symbols: LIL3:1 | LIL3:1; transcription factor | chr4:9803759-9804714 FORWARDmoderately similar to ( 252) loc_os02g03330 12002.m05683 protein lil3 protein, putative, expressed no original description	27.3.99	scaffold779905	HX09M03w		31185	16515	22537	x	x	x
A_13_P162340	TA43565_4513	TA43565_4513	2.38353	0.80572	1.83088	0.531752	2.10956	1.0844	1.57775e-08	1.10258e-06	11.1204	58.8339	RNA.regulation of transcription.unclassified	moderately similar to ( 343) AT1G29800 | Symbols: | phosphoinositide binding / zinc ion binding | chr1:10432736-10435046 FORWARDmoderately similar to ( 431) loc_os06g35910 12006.m32228 protein zinc ion binding protein, putative, expressed no original description	27.3.99	scaffold783742	HO22I23S		10644	2128	9848	x	x	x
A_13_P163410	TA43937_4513	TA43937_4513	2.48591	-0.151906	0.208688	-0.558289	2.07953	1.71894	0.000564062	0.00172438	9.84488	9.79863	RNA.regulation of transcription.unclassified	weakly similar to ( 181) AT3G43230 | Symbols: | zinc finger (FYVE type) family protein | chr3:15207776-15209599 FORWARDmoderately similar to ( 227) loc_os07g42500 12007.m08482 protein senescence-associated-like protein, putative, expressed no original description	27.3.99	scaffold417716	rbasd3h13		31528	3172	27902	x	x	x
A_13_P052611	BM370440	BM370440	3.23843	1.63853	2.72174	0.397548	1.99745	0.914241	1.68e-09	3.1562e-07	11.0296	82.8568	RNA.regulation of transcription.WRKY domain transcription factor family	weakly similar to ( 167) AT5G13080 | Symbols: WRKY75, ATWRKY75 | WRKY75; transcription factor | chr5:4149928-4151019 REVERSEweakly similar to ( 187) loc_os11g29870 12011.m06896 protein OsWRKY72 - Superfamily of rice TFs having WRKY and zinc finger domains, expressed EBro08_SQ004_D21_R root, 3 week, drought-stressed, cv Optic, EBro08 Hordeum vulgare subsp. vulgare cDNA clone EBro08_SQ004_D21 5', m…	27.3.32	scaffold164687	EBro08_SQ004_D21		39889		35882	x	x		x
A_13_P136015	TA34902_4513	TA34902_4513	-2.168	-1.20703	-1.1825	-0.181772	-1.14274	-1.16727	4.29109e-07	9.24174e-06	7.6808	34.9853	RNA.regulation of transcription.WRKY domain transcription factor family	weakly similar to ( 132) loc_os01g46800 12001.m10877 protein OsWRKY15 - Superfamily of rice TFs having WRKY and zinc finger domains, expressed no original description	27.3.32	scaffold390574	HO30B19w			5153		x	x	x
A_13_P062396	BQ765287	BQ765287	4.53777	1.79127	2.87066	0.223432	2.96993	1.89055	2.97224e-08	1.58842e-06	9.20596	53.3381	RNA.RNA binding	weakly similar to ( 112) loc_os02g51890 12002.m10220 protein RNA-binding region-containing protein 1, putative, expressed EBro03_SQ006_B22_R root, 3 week, waterlogged, cv Optic, EBro03 Hordeum vulgare subsp. vulgare cDNA clone EBro03_SQ006_B22 5', mRNA sequence	27,4	scaffold187506	EBro03_SQ006_B22		25792		3350	x	x		x
A_13_P084926	BF623558	BF623558	-2.10936	-0.546762	-1.0145	-0.446809	-2.0094	-1.54166	0.00022887	0.000861277	9.96864	11.7273	RNA.RNA binding	weakly similar to ( 129) AT3G52150 | Symbols: | RNA recognition motif (RRM)-containing protein | chr3:19342074-19343090 FORWARDweakly similar to ( 146) RRP2_SPIOL Plastid-specific 30S ribosomal protein 2, chloroplast precursor (PSRP-2) - Spinacia oleracea (Spinach)moderately similar to ( 219) loc_os09g10760 12009.m04340 protein plastid-specific 30S ribosomal protein 2, chloroplast precursor, puta…	27,4	scaffold982928	bags14c15		20245	27309	28783	x	x	x
A_13_P127075	TA32507_4513	TA32507_4513	-2.79407	-0.675895	-1.78109	-0.716386	-2.83456	-1.72937	7.98093e-05	0.000389683	13.5211	14.3191	RNA.RNA binding	very weakly similar to (80.9) loc_os07g43810 12007.m08606 protein ribonucleoprotein A, chloroplast precursor, putative, expressed no original description	27,4	scaffold950625	HVSMEa0014F17r2		1655	16571	2274	x	x	x
A_13_P237273	AU312357	AU312357	-2.21355	-0.420462	-0.6839	0.0656632	-1.72743	-1.46399	0.000402519	0.00132776	12.9926	10.4912	RNA.RNA binding	weakly similar to ( 157) AT4G24770 | Symbols: RBP31, ATRBP31, CP31, ATRBP33 | RBP31 (31-KDA RNA BINDING PROTEIN); RNA binding / poly(U) binding | chr4:12766223-12767952 REVERSEweakly similar to ( 158) ROC4_NICSY 31 kDa ribonucleoprotein, chloroplast precursor - Nicotiana sylvestris (Wood tobacco)moderately similar to ( 207) loc_os08g44290 12008.m08402 protein ribonucleoprotein, chloroplast precur…	27,4	scaffold852156	rbasd22g08		23687	11719	21532	x	x	x
A_13_P400370	BJ462091	BJ462091	-3.05564	-0.725265	-1.64906	-0.866603	-3.19698	-2.27318	3.28115e-05	0.000201047	13.7278	16.8324	RNA.RNA binding	weakly similar to ( 127) AT2G37220 | Symbols: | 29 kDa ribonucleoprotein, chloroplast, putative / RNA-binding protein cp29, putative | chr2:15634980-15636331 REVERSEweakly similar to ( 131) ROC1_NICSY 29 kDa ribonucleoprotein A, chloroplast precursor (CP29A) - Nicotiana sylvestris (Wood tobacco)weakly similar to ( 159) loc_os07g43810 12007.m08606 protein ribonucleoprotein A, chloroplast precursor…	27,4	scaffold950625	rbaak21n11		1655	16571	2274	x	x	x
A_13_P148770	TA38927_4513	TA38927_4513	-2.10042	-0.794605	-0.955901	0.201308	-1.10451	-0.943214	7.3193e-06	6.55757e-05	14.8722	21.8771	RNA.transcription	moderately similar to ( 381) ATCG00170 | Symbols: RPOC2 | RNA polymerase beta' subunit-2 | chrC:15938-20068 REVERSEmoderately similar to ( 452) RPOC2_WHEAT DNA-directed RNA polymerase beta'' chain (EC 2.7.7.6) (PEP) (Plastid-encoded RNA polymerase beta'' subunit) (RNA polymerase beta'' subunit) - Triticum aestivum (Wheat)moderately similar to ( 441) loc_osp1g00260 11562.m00015 protein RNA polymer…	27,2	scaffold91210		MER295472	21546	15614	309	x	x	x
A_13_P473883	CA025309	CA025309	-2.30642	-0.887292	-1.33211	0.0413936	-1.37774	-0.932921	7.03988e-05	0.000355899	11.9863	14.6547	RNA.transcription	weakly similar to ( 111) ATCG00180 | Symbols: RPOC1 | RNA polymerase beta' subunit-1 | chrC:20251-23084 REVERSEweakly similar to ( 138) RPOC1_WHEAT DNA-directed RNA polymerase beta' chain (EC 2.7.7.6) (PEP) (Plastid-encoded RNA polymerase beta' subunit) (RNA polymerase beta' subunit) - Triticum aestivum (Wheat)weakly similar to ( 117) loc_os02g24614 12002.m100736 protein DNA-directed RNA polymera…	27,2	scaffold128418	HZ51M07r		41014	15614	11272	x	x	x
A_13_P099585	AK248951	AK248951	5.01418	1.90067	3.36401	0.311466	3.42498	1.96163	3.33983e-08	1.71724e-06	8.49467	52.38	secondary metabolism.flavonoids.dihydroflavonols.dihydroflavonol 4-reductase	weakly similar to ( 134) AT1G76470 | Symbols: | 3-beta-hydroxy-delta5-steroid dehydrogenase/ binding / catalytic/ cinnamoyl-CoA reductase | chr1:28689955-28691405 REVERSEvery weakly similar to (89.4) DFRA_ANTMA Dihydroflavonol-4-reductase (EC 1.1.1.219) (DFR) (Dihydrokaempferol 4-reductase) - Antirrhinum majus (Garden snapdragon)moderately similar to ( 293) loc_os09g31490 12009.m06272 protein dih…	16.8.3.1	scaffold507995	baal13a15				1812	x	x		x
A_13_P240166	AV835377	AV835377	-2.03181	-0.617262	-0.625204	1.23098	-0.183561	-0.175619	9.2308e-08	3.36986e-06	6.748	44.6768	secondary metabolism.isoprenoids.terpenoids	very weakly similar to ( 100) loc_os04g52230 12004.m10118 protein ent-kaurene synthase B, chloroplast precursor, putative, expressed AV835377 K. Sato unpublished cDNA library: Hordeum vulgare subsp. spontaneum top three leaves adult, heading stage Hordeum vulgare subsp. spontaneum cDNA clone bah32k17, mRNA sequence	16.1.5	scaffold544693	bah32k17		4567			x	x	x
A_13_P401135	BJ464029	BJ464029	-2.74645	-1.08229	-1.90345	-0.107164	-1.77132	-0.950162	0.000161594	0.000657658	8.43628	12.5407	secondary metabolism.isoprenoids.terpenoids	weakly similar to ( 181) loc_os02g02930 12002.m05643 protein terpene synthase 2, putative, expressed BJ464029 K. Sato unpublished cDNA library, cv. Haruna Nijo germination shoots Hordeum vulgare subsp. vulgare cDNA clone bags31i08 5', mRNA sequence	16.1.5	scaffold772718	bags31i08		30195	15854	27949	x	x	x
A_13_P573459	TC183987	TC183987	-3.62715	-2.25597	-2.69435	0.055918	-1.31526	-0.876878	1.99751e-09	3.36449e-07	8.23437	80.7101	secondary metabolism.isoprenoids.terpenoids	very weakly similar to (94.0) AT4G16730 | Symbols: | lyase/ magnesium ion binding | chr4:9403119-9406003 FORWARDweakly similar to ( 119) DCS1_GOSHI (+)-delta-cadinene synthase (EC 4.2.3.13) (D-cadinene synthase) - Gossypium hirsutum (Upland cotton)moderately similar to ( 323) loc_os02g02930 12002.m05643 protein terpene synthase 2, putative, expressed no original description	16.1.5	scaffold902878	baak12o06		30192	20262		x
A_13_P248363	AJ000693	AJ000693	2.04358	0.594701	1.16678	0.322489	1.77137	1.19929	1.52033e-07	4.64137e-06	13.6865	41.2908	secondary metabolism.isoprenoids.tocopherol biosynthesis.hydroxyphenylpyruvate dioxygenase	moderately similar to ( 459) AT1G06570 | Symbols: PDS1, HPD | PDS1 (PHYTOENE DESATURATION 1); 4-hydroxyphenylpyruvate dioxygenase | chr1:2012173-2013543 REVERSEhighly similar to ( 728) HPPD_HORVU 4-hydroxyphenylpyruvate dioxygenase (EC 1.13.11.27) (4HPPD) (HPD) (HPPDase) (4-hydroxyphenylpyruvic acid oxidase) - Hordeum vulgare (Barley)highly similar to ( 597) loc_os02g07160 12002.m06063 protein 4-…	16.1.3.1	scaffold680848	AJ000693		38037	27003	3845	x	x	x
A_13_P025516	BF264626	BF264626	-2.88447	-1.58824	-1.74255	-0.763037	-2.05927	-1.90496	3.32627e-09	4.57883e-07	10.102	74.6898	secondary metabolism.phenylpropanoids	very weakly similar to (87.8) AT4G35160 | Symbols: | O-methyltransferase family 2 protein | chr4:16730989-16732808 REVERSEweakly similar to ( 165) ZRP4_MAIZE O-methyltransferase ZRP4 (EC 2.1.1.-) (OMT) - Zea mays (Maize)weakly similar to ( 168) loc_os11g33300 12011.m07229 protein O-methyltransferase ZRP4, putative HV_CEa0009O22f Hordeum vulgare seedling green leaf EST library HVcDNA0004 (Blumeria…	16,2	scaffold754393	HO25E03S		1347	23300	16211	x	x	x
A_13_P160725	TA43020_4513	TA43020_4513	2.93363	0.732548	1.2079	-0.299432	1.90165	1.4263	2.23585e-05	0.000150555	8.74826	18.0203	secondary metabolism.phenylpropanoids	weakly similar to ( 115) loc_os05g08640 12005.m05379 protein 10-deacetylbaccatin III 10-O-acetyltransferase, putative, expressed no original description	16,2	scaffold895170	HI07E01w		17513	17536	35320	x	x	x
A_13_P010331	LOC100136806	DQ493457	-2.53899	-1.62859	-1.63038	-0.164936	-1.07533	-1.07354	7.6203e-09	7.39568e-07	7.64308	65.8036	secondary metabolism.wax	highly similar to ( 762) AT1G02205 | Symbols: CER1 | CER1 (ECERIFERUM 1); octadecanal decarbonylase | chr1:418818-422154 FORWARDnearly identical (1007) loc_os10g33250 12010.m21915 protein CER1, putative, expressed Hordeum vulgare putative aldehyde decarbonylase enzyme CER1;1 mRNA, complete cds	16,7	scaffold107429	basd24o07			21505	33429	x	x	x
A_13_P011246	EX595731	EX595731	2.35782	0.138906	0.316636	0.0559113	2.27483	2.0971	1.89599e-06	2.48047e-05	6.49665	27.4539	signalling.calcium	weakly similar to ( 120) AT5G19360 | Symbols: CPK34 | CPK34; ATP binding / calcium ion binding / calmodulin-dependent protein kinase/ kinase/ protein kinase/ protein serine/threonine kinase | chr5:6521716-6523780 REVERSEvery weakly similar to ( 100) CDPK2_ORYSA Calcium-dependent protein kinase, isoform 2 (EC 2.7.11.1) (CDPK 2) - Oryza sativa (Rice)weakly similar to ( 144) loc_os12g03970 12012.m04…	30,3	scaffold983008	HZ42O05r		40635	12715	28597	x	x	x
A_13_P026486	AK249086	AK249086	2.61078	1.27531	1.90828	0.696711	2.03218	1.39921	2.63589e-08	1.47652e-06	14.2407	54.3419	signalling.calcium	moderately similar to ( 214) AT3G50360 | Symbols: ATCEN2, CEN1 | ATCEN2 (CENTRIN2); calcium ion binding | chr3:18674421-18675502 FORWARDweakly similar to ( 182) CATR_CHLRE Caltractin (Centrin) (20 kDa calcium-binding protein) - Chlamydomonas reinhardtiimoderately similar to ( 274) loc_os10g25010 12010.m05452 protein caltractin, putative, expressed Hordeum vulgare subsp. vulgare cDNA clone: FLbaf1…	30,3	scaffold976594	HVSMEm0022B04f2		32535	7077	27973	x	x	x
A_13_P055291	AK252378	AK252378	2.19592	0.271351	0.215785	0.147767	2.07233	2.1279	3.59422e-06	3.89449e-05	8.79905	24.6776	signalling.calcium	weakly similar to ( 108) AT5G39380 | Symbols: | calmodulin-binding protein-related | chr5:15759163-15760686 REVERSEhighly similar to ( 559) loc_os03g11290 12003.m06580 protein expressed protein Hordeum vulgare subsp. vulgare cDNA clone: FLbaf154h01, mRNA sequence	30,3	scaffold134913	rbasd25b19		12042	6727	35207	x	x	x
A_13_P107795	EX575373	EX575373	2.04775	0.13075	0.101334	0.134637	2.05164	2.08106	1.08078e-06	1.70848e-05	6.9381	30.1147	signalling.calcium	weakly similar to ( 165) AT3G57530 | Symbols: CPK32, ATCPK32, CDPK32 | CPK32 (CALCIUM-DEPENDENT PROTEIN KINASE 32); calcium-dependent protein kinase C/ calmodulin-dependent protein kinase/ kinase/ protein binding | chr3:21296898-21299351 REVERSEweakly similar to ( 120) CDPK2_ORYSA Calcium-dependent protein kinase, isoform 2 (EC 2.7.11.1) (CDPK 2) - Oryza sativa (Rice)moderately similar to ( 241) …	30,3	scaffold81243	HX09N05w			20550	18148	x	x	x
A_13_P182004	TA50534_4513	TA50534_4513	2.31217	1.04532	1.59532	0.475461	1.74232	1.19232	2.14185e-08	1.30776e-06	11.4161	56.1185	signalling.calcium	moderately similar to ( 371) AT5G44790 | Symbols: RAN1, HMA7 | RAN1 (RESPONSIVE-TO-ANTAGONIST 1); ATPase, coupled to transmembrane movement of ions, phosphorylative mechanism / copper ion transmembrane transporter | chr5:18075846-18079817 REVERSEvery weakly similar to (87.8) ACA1_ORYSA Calcium-transporting ATPase 1, plasma membrane-type (EC 3.6.3.8) (Ca(2+)-ATPase isoform 1) (Plastid envelope ATP…	30,3	scaffold687198	fbaet73e08		4588	21733	5638	x	x	x
A_13_P184229	TA51326_4513	TA51326_4513	2.56004	1.09568	1.58137	0.0870552	1.55141	1.06572	7.79158e-06	6.8599e-05	8.83523	21.6443	signalling.calcium	very weakly similar to (88.6) AT4G20780 | Symbols: | calcium-binding protein, putative | chr4:11133309-11133884 REVERSEvery weakly similar to (87.0) CAST_SOLTU Calcium-binding protein CAST - Solanum tuberosum (Potato)weakly similar to ( 150) loc_os03g21380 12003.m35206 protein calcium-binding protein CAST, putative, expressed no original description	30,3	scaffold981205	EBro01_SQ004_L22		17450	8365	1958	x	x	x
A_13_P536429	DN180020	DN180020	2.54153	1.26307	1.86519	0.705174	1.98363	1.38151	2.8649e-08	1.54458e-06	11.3029	53.6437	signalling.calcium	weakly similar to ( 105) loc_os10g25010 12010.m05452 protein caltractin, putative, expressed HO28G01S HO Hordeum vulgare cDNA clone HO28G01 5-PRIME, mRNA sequence	30,3	scaffold976594	HO28G01S		32535	7077	27973	x	x	x
A_13_P544722	DN189279	DN189279	-2.42813	-0.594387	-1.21186	-0.138546	-1.97229	-1.35481	0.000966535	0.00264875	11.9444	8.75991	signalling.calcium	moderately similar to ( 261) AT1G53210 | Symbols: | sodium/calcium exchanger family protein / calcium-binding EF hand family protein | chr1:19844790-19847533 FORWARDmoderately similar to ( 313) loc_os02g14980 12002.m06741 protein sodium/calcium exchanger protein, expressed HO17N18w HO Hordeum vulgare cDNA clone HO17N18 3-PRIME, mRNA sequence	30,3	scaffold267205	HO17N18w		29106	10916	12311	x	x	x
A_13_P114075	TA28590_4513	TA28590_4513	2.86503	0.346678	1.11061	0.425099	2.94345	2.17952	4.63117e-08	2.12406e-06	11.1855	49.7785	signalling.G-proteins	moderately similar to ( 367) AT4G17170 | Symbols: AT-RAB2, ATRABB1C, ATRAB2A, RAB2A, RABB1C, ATRAB-B1B, RAB-B1B | RABB1C (ARABIDOPSIS RAB GTPASE HOMOLOG B1C); GTP binding / GTPase | chr4:9644908-9646220 REVERSEmoderately similar to ( 380) RAB2B_MAIZE Ras-related protein Rab-2-B - Zea mays (Maize)moderately similar to ( 377) loc_os02g37420 12002.m08830 protein ras-related protein Rab-2-A, putative…	30,5	scaffold524331	UCRHV18_03ch04_b1	MER277440	29712	21395	15497	x	x	x
A_13_P183484	TA51067_4513	TA51067_4513	-2.39096	-0.429661	-0.846261	0.250299	-1.711	-1.2944	0.000924703	0.00255794	9.75252	8.84228	signalling.G-proteins	very weakly similar to (82.8) AT5G18570 | Symbols: | GTP1/OBG family protein | chr5:6171839-6174823 REVERSEweakly similar to ( 167) loc_os03g58540 12003.m35462 protein small GTP-binding protein domain, putative, expressed no original description	30,5	scaffold587789	bah36o06		20983	28059	37300	x	x	x
A_13_P547309	TC156007	TC156007	2.56052	0.706487	1.21055	0.534041	2.38808	1.88402	6.47341e-09	6.67089e-07	11.9092	67.4689	signalling.G-proteins	weakly similar to ( 182) AT5G60860 | Symbols: AtRABA1f | AtRABA1f (Arabidopsis Rab GTPase homolog A1f); GTP binding | chr5:24484750-24485565 FORWARDweakly similar to ( 172) RB11B_TOBAC Ras-related protein Rab11B - Nicotiana tabacum (Common tobacco)weakly similar to ( 194) loc_os09g15790 12009.m04840 protein ras-related protein Rab11B, putative, expressed no original description	30,5	scaffold604138	HF19E15r		32099	28218	8746	x	x	x
A_13_P428941	BQ659765	BQ659765	2.54742	0.995394	1.23589	-0.1314	1.42063	1.18013	4.02663e-07	8.85169e-06	7.71334	35.3452	signalling.in sugar and nutrient physiology	very weakly similar to (95.5) loc_os09g26160 12009.m05768 protein glutamate receptor 2.9 precursor, putative, expressed HF01K09w HF Hordeum vulgare subsp. vulgare cDNA clone HF01K09 3-PRIME, mRNA sequence	30,1	scaffold378208	HF01K09w		37956	28827		x	x	x
A_13_P134335	TA34425_4513	TA34425_4513	-4.2282	-2.13359	-2.67324	-1.70464	-3.79926	-3.2596	2.45382e-08	1.40022e-06	11.8864	54.9486	signalling.light	very weakly similar to (88.6) AT3G26740 | Symbols: CCL | CCL (CCR-LIKE) | chr3:9827868-9828461 FORWARDweakly similar to ( 114) LIRP1_ORYSA Light-regulated protein precursor - Oryza sativa (Rice)weakly similar to ( 114) loc_os01g01340 12001.m42821 protein light-induced protein 1-like, putative, expressed no original description	30,11	scaffold103071	HP05B06T		26848	3405		x
A_13_P151895	TA40027_4513	TA40027_4513	2.63443	0.551161	0.9401	0.241341	2.32461	1.93567	3.07727e-07	7.41446e-06	9.58896	36.9038	signalling.lipids	moderately similar to ( 481) AT1G60490 | Symbols: ATVPS34, VPS34 | ATVPS34; 1-phosphatidylinositol-3-kinase/ binding / inositol or phosphatidylinositol kinase/ phosphotransferase, alcohol group as acceptor | chr1:22285792-22290190 REVERSEhighly similar to ( 508) PI3K2_SOYBN Phosphatidylinositol 3-kinase, nodule isoform (EC 2.7.1.137) (PI3-kinase) (PtdIns-3-kinase) (PI3K) (SPI3K-1) - Glycine max (…	30,9	scaffold158369	UCRHV18_04cf06_b1	MER264980	31737	17518	3254	x	x	x
A_13_P095645	AK251257	AK251257	2.64727	0.120512	0.391575	-0.250368	2.27639	2.00533	2.06968e-05	0.000142314	7.15895	18.2675	signalling.MAP kinases	moderately similar to ( 432) AT1G13680 | Symbols: | phospholipase C/ phosphoric diester hydrolase | chr1:4690409-4692702 FORWARDhighly similar to ( 630) loc_os03g30130 12003.m08276 protein phospholipase C, putative, expressed Hordeum vulgare subsp. vulgare cDNA clone: FLbaf115d07, mRNA sequence	30,6	scaffold131290	HVSMEl0020I15f2		20309	27683	34641	x	x	x
A_13_P208249	TA57786_4513	TA57786_4513	2.7716	0.430703	0.989769	0.302962	2.64386	2.0848	1.70383e-07	4.98955e-06	7.04409	40.5512	signalling.receptor kinases.DUF 26	weakly similar to ( 139) loc_os01g48000 12001.m10992 protein S-locus-like receptor protein kinase, putative, expressed no original description	30.2.17	scaffold277183	HVSMEf0004E13f					x	x	x
A_13_P412740	BM097323	BM097323	2.94425	2.24129	2.16681	0.195428	0.89839	0.972875	8.16185e-09	7.6964e-07	8.79428	65.1143	signalling.receptor kinases.DUF 26	weakly similar to ( 104) loc_os01g04580 12001.m07093 protein Ser/Thr protein kinase, putative, expressed EBro01_SQ004_M23_R root, 3 week, hydroponic grown, no treatment, cv Optic, EBro01 Hordeum vulgare subsp. vulgare cDNA clone EBro01_SQ004_M23 5', mRNA sequence	30.2.17	scaffold523718	EBro01_SQ004_M23		10967			x
A_13_P447268	BU990787	BU990787	2.70321	1.84348	2.30121	0.179479	1.03921	0.581481	1.06492e-09	2.68129e-07	9.58373	88.7745	signalling.receptor kinases.DUF 26	weakly similar to ( 125) loc_os02g48080 12002.m09842 protein serine/threonine-protein kinase receptor precursor, putative, expressed HD05B02r HD Hordeum vulgare cDNA clone HD05B02 5-PRIME, mRNA sequence	30.2.17	scaffold977426	HD05B02r					x	x		x
A_13_P107830	EX591687	EX591687	2.89244	1.81672	2.66866	0.66297	1.73869	0.886753	1.60985e-09	3.13487e-07	8.40888	83.394	signalling.receptor kinases.leucine rich repeat XI	very weakly similar to (86.3) AT3G47110 | Symbols: | leucine-rich repeat transmembrane protein kinase, putative | chr3:17347103-17350296 REVERSEweakly similar to ( 165) loc_os06g38780 12006.m08417 protein receptor-like protein kinase 5 precursor, putative, expressed HDP04G05w HDP Hordeum vulgare subsp. vulgare cDNA clone HDP04G05, mRNA sequence	30.2.11	scaffold336248						x	x		x
A_13_P148500	TA38848_4513	TA38848_4513	-2.13137	-0.946695	-2.19984	-0.0820456	-1.26672	-0.0135732	1.61479e-06	2.25628e-05	8.06034	28.192	signalling.receptor kinases.leucine rich repeat XI	very weakly similar to (83.6) AT1G28440 | Symbols: HSL1 | HSL1 (HAESA-Like 1); ATP binding / kinase/ protein serine/threonine kinase | chr1:9996914-10000171 FORWARDweakly similar to ( 105) loc_os07g03000 12007.m04771 protein receptor-like protein kinase precursor, putative, expressed no original description	30.2.11	scaffold276204	HV_CEb0017L05f2		6425	972		x	x		x
A_13_P195999	TA54699_4513	TA54699_4513	-2.6194	-1.35853	-3.01562	-0.710684	-1.97155	-0.314466	3.55341e-05	0.000212448	10.0258	16.5937	signalling.receptor kinases.leucine rich repeat XI	weakly similar to ( 160) loc_os02g40200 12002.m33773 protein receptor-like protein kinase precursor, putative, expressed no original description	30.2.11	scaffold168102	HO01O12w		6417	972		x	x		x
A_13_P556714	TA56281_4513	TA56281_4513	2.23696	0.859945	1.81233	0.116639	1.49366	0.541273	8.09216e-06	7.05083e-05	7.61595	21.5044	signalling.receptor kinases.leucine rich repeat XI	very weakly similar to (84.3) loc_os02g12420 12002.m06490 protein receptor-like protein kinase precursor, putative, expressed no original description	30.2.11	scaffold54426	UCRHV18_04ag01_b1					x	x	x
A_13_P579589	DN180412	DN180412	2.33318	1.17544	1.70104	0.483771	1.64152	1.11591	2.36961e-08	1.3714e-06	10.1178	55.2468	signalling.receptor kinases.leucine rich repeat XIV	weakly similar to ( 109) AT2G16250 | Symbols: | leucine-rich repeat transmembrane protein kinase, putative | chr2:7039682-7042933 REVERSEmoderately similar to ( 221) loc_os07g04220 12007.m04891 protein wound and phytochrome signaling involved receptor like kinase, putative, expressed HO26N22S HO Hordeum vulgare cDNA clone HO26N22 5-PRIME, mRNA sequence	30.2.14	scaffold704670	HO26N22S		42990			x	x	x
A_13_P142535	TA36948_4513	TA36948_4513	2.39733	0.521307	1.15552	-0.024331	1.85169	1.21747	1.23972e-06	1.88969e-05	12.2554	29.4451	signalling.receptor kinases.misc	weakly similar to ( 120) AT5G01740 | Symbols: | FUNCTIONS IN: molecular_function unknown; INVOLVED IN: biological_process unknown; LOCATED IN: cellular_component unknown; EXPRESSED IN: 18 plant structures; EXPRESSED DURING: 9 growth stages; CONTAINS InterPro DOMAIN/s: Wound-induced protein, Wun1 (InterPro:IPR009798); BEST Arabidopsis thaliana protein match is: SAG20 (SENESCENCE ASSOCIATED GENE 20…	30.2.99	scaffold724632	HY04E17T		35602	7931		x	x	x
A_13_P167635	TA45410_4513	TA45410_4513	2.22755	2.17587	2.41267	0.362366	0.414047	0.177246	4.74558e-08	2.1384e-06	9.00203	49.5892	signalling.receptor kinases.misc	very weakly similar to (94.4) loc_os09g18010 12009.m05059 protein receptor-like protein kinase, putative no original description	30.2.99	scaffold962937	GAN002E01f		26149			x
A_13_P357217	CA023232	CA023232	2.27713	1.08746	2.2902	0.237851	1.42752	0.224778	2.3124e-08	1.36024e-06	12.9913	55.4565	stress.abiotic.cold	very weakly similar to (85.1) LTI6A_ORYSA Hydrophobic protein LTI6A (Low temperature-induced protein 6A) - Oryza sativa (Rice)very weakly similar to (85.1) loc_os07g44180 12007.m08640 protein hydrophobic protein LTI6A, putative, expressed HZ45J23r HZ Hordeum vulgare subsp. vulgare cDNA clone HZ45J23 5-PRIME, mRNA sequence	20.2.2	scaffold854311	HZ45J23r		39492	1370	8917	x	x		x
A_13_P149235	TA39085_4513	TA39085_4513	3.21765	0.0608555	1.11599	0.27746	3.43426	2.37913	1.18538e-06	1.83232e-05	9.03187	29.6624	stress.abiotic.drought/salt	weakly similar to ( 164) AT4G19120 | Symbols: ERD3 | ERD3 (early-responsive to dehydration 3) | chr4:10460665-10463034 REVERSEweakly similar to ( 199) loc_os04g14150 12004.m06653 protein early response to drought 3, putative, expressed no original description	20.2.3	scaffold180258	baak15i15		4445	13525	22407	x	x	x
A_13_P150875	TA39633_4513	TA39633_4513	2.3948	0.545276	1.14175	-0.092513	1.75701	1.16054	2.56012e-05	0.000166453	7.00306	17.5934	stress.abiotic.drought/salt	weakly similar to ( 123) AT3G62730 | Symbols: | unknown protein | chr3:23208003-23209436 REVERSEweakly similar to ( 165) loc_os03g22470 12003.m07649 protein desiccation-related protein PCC13-62 precursor, putative, expressed no original description	20.2.3	scaffold892942	HB29M02r			25550	9946	x	x	x
A_13_P191769	TA53617_4513	TA53617_4513	-2.51003	-0.215177	-0.226918	0.0339503	-2.2609	-2.24916	4.22752e-05	0.000242089	9.57785	16.0828	stress.abiotic.drought/salt	weakly similar to ( 102) AT1G26850 | Symbols: | dehydration-responsive family protein | chr1:9301146-9303432 REVERSEweakly similar to ( 135) loc_os02g45310 12002.m33818 protein ankyrin protein kinase-like, putative, expressed no original description	20.2.3	scaffold477933	S0000200065E05F1		1603	22282	21429	x	x	x
A_13_P056056	AK248436	AK248436	2.64575	0.148407	0.455679	-0.213878	2.28347	1.9762	4.06667e-06	4.26267e-05	9.05313	24.1705	stress.abiotic.heat	moderately similar to ( 212) loc_os08g43334 12008.m61974 protein heat shock factor protein 7, putative, expressed Hordeum vulgare subsp. vulgare cDNA clone: FLbaf178m14, mRNA sequence	20.2.1	scaffold54507	bah22m10		34116	10223	29565	x	x	x
A_13_P102415	EX595195	EX595195	2.28573	0.712887	1.12606	-0.394542	1.1783	0.765128	8.09862e-06	7.05182e-05	9.88403	21.5015	stress.abiotic.heat	weakly similar to ( 124) loc_os05g45410 12005.m08666 protein heat shock factor, putative, expressed HDP28C18w HDP Hordeum vulgare subsp. vulgare cDNA clone HDP28C18, mRNA sequence	20.2.1	scaffold790075	S0001400033C03F1		8885	13198		x	x	x
A_13_P127420	TA32595_4513	TA32595_4513	2.43407	0.207487	0.576513	-0.184028	2.04256	1.67353	2.74255e-05	0.000175712	6.9477	17.3795	stress.abiotic.heat	weakly similar to ( 139) AT5G12020 | Symbols: HSP17.6II | HSP17.6II (17.6 KDA CLASS II HEAT SHOCK PROTEIN) | chr5:3882409-3882876 REVERSEmoderately similar to ( 207) HSP21_MAIZE 17.5 kDa class II heat shock protein - Zea mays (Maize)weakly similar to ( 193) loc_os01g08860 12001.m150501 protein 17.5 kDa class II heat shock protein, putative, expressed no original description	20.2.1	scaffold660830	HT11H05r		27745	18402	35667	x	x	x
A_13_P228544	AL504866	AL504866	2.35287	0.060982	0.606281	-0.0422639	2.24963	1.70433	1.51595e-07	4.6403e-06	8.11962	41.3097	stress.abiotic.heat	weakly similar to ( 199) AT2G21510 | Symbols: | DNAJ heat shock N-terminal domain-containing protein | chr2:9210841-9212699 REVERSEmoderately similar to ( 264) loc_os05g46620 12005.m08785 protein chaperone protein dnaJ 10, putative, expressed AL504866 Hordeum vulgare Barke roots Hordeum vulgare subsp. vulgare cDNA clone HW06K07 5', mRNA sequence	20.2.1	C249961145	HV09G12r	MER271127	23398	5954	828	x	x	x
A_13_P235034	TA33753_4513	TA33753_4513	2.48952	0.182033	0.566733	0.0287961	2.33628	1.95159	8.82297e-07	1.4902e-05	10.5917	31.1296	stress.abiotic.heat	moderately similar to ( 422) AT4G39150 | Symbols: | DNAJ heat shock N-terminal domain-containing protein | chr4:18233651-18235740 REVERSEhighly similar to ( 536) loc_os05g46620 12005.m08785 protein chaperone protein dnaJ 10, putative, expressed no original description	20.2.1	C249961145	bags18l20	MER271127	23398	5954	1070	x	x	x
A_13_P014991	PI2-4	BG343680	2.03489	0.720994	1.25949	0.392768	1.70666	1.16816	2.53299e-07	6.50506e-06	8.47173	38.0705	stress.abiotic.unspecified	weakly similar to ( 163) AT2G21620 | Symbols: RD2 | RD2 | chr2:9248749-9249986 FORWARDmoderately similar to ( 202) loc_os02g47650 12002.m09799 protein pathogen induced protein 2-4, putative, expressed HVSMEg0006D10f Hordeum vulgare pre-anthesis spike EST library HVcDNA0008 (white to yellow anther) Hordeum vulgare subsp. vulgare cDNA clone HVSMEg0006D10f, mRNA sequence	20.2.99	scaffold649200	HV02K12r		40474	7747	6233	x	x	x
A_13_P120590	TA30992_4513	TA30992_4513	2.53917	2.2556	2.61536	-0.182477	0.101085	-0.258668	8.55306e-07	1.46455e-05	8.20393	31.2876	stress.abiotic.unspecified	moderately similar to ( 225) AT5G39110 | Symbols: | germin-like protein, putative | chr5:15657802-15658584 REVERSEweakly similar to ( 195) GLP1_MESCR Germin-like protein precursor - Mesembryanthemum crystallinum (Common ice plant)moderately similar to ( 357) loc_os08g08990 12008.m05034 protein germin-like protein subfamily 1 member 11 precursor, putative, expressed no original description	20.2.99	scaffold795007	X93171	MER303868	29424	2339	31584	x
A_13_P128245	TA32806_4513	TA32806_4513	4.23357	1.56824	2.79758	0.440995	3.10633	1.87699	1.66732e-09	3.1562e-07	12.4717	82.952	stress.abiotic.unspecified	moderately similar to ( 219) AT1G09740 | Symbols: | ethylene-responsive protein, putative | chr1:3154603-3155834 FORWARDmoderately similar to ( 296) loc_os02g52314 12002.m10262 protein ER6 protein, putative, expressed no original description	20.2.99	scaffold197646	HX05L23w		41710	27539	34617	x	x		x
A_13_P156610	TA41598_4513	TA41598_4513	2.34868	0.483035	0.791953	-0.268859	1.59678	1.28787	1.66966e-05	0.000120967	10.0802	18.9696	stress.abiotic.unspecified	weakly similar to ( 153) AT2G47710 | Symbols: | universal stress protein (USP) family protein | chr2:19555045-19555956 REVERSEweakly similar to ( 196) loc_os07g47620 12007.m08977 protein universal stress protein, putative, expressed no original description	20.2.99	scaffold759292	HO25J11w		5877	8295	28838	x	x	x
A_13_P534999	TA34897_4513	TA34897_4513	2.07747	0.473775	0.843749	0.0797779	1.68347	1.3135	1.23829e-06	1.88969e-05	13.3604	29.4507	stress.abiotic.unspecified	moderately similar to ( 201) AT5G54855 | Symbols: | pollen Ole e 1 allergen and extensin family protein | chr5:22282902-22284251 FORWARDmoderately similar to ( 233) loc_os02g21280 12002.m07368 protein expressed protein no original description	20.2.99	scaffold436916	baal37n09		24534	26832	27608	x	x	x
A_13_P190769	TA53378_4513	TA53378_4513	2.78433	0.479512	1.00157	0.00968494	2.3145	1.79244	8.21516e-08	3.09628e-06	6.70817	45.5037	stress.biotic	weakly similar to ( 156) loc_os11g35890 12011.m07442 protein expressed protein no original description	20,1	scaffold461683	HO36L01w		3556	29469		x	x	x
A_13_P271569	BE420914	BE420914	-2.04827	-0.9875	-1.62761	-0.718181	-1.77895	-1.13883	1.816e-09	3.21534e-07	14.7342	81.8848	TCA / org transformation.carbonic anhydrases	moderately similar to ( 251) AT5G14740 | Symbols: CA2, CA18, BETA CA2 | CA2 (CARBONIC ANHYDRASE 2); carbonate dehydratase/ zinc ion binding | chr5:4758257-4762315 FORWARDmoderately similar to ( 429) CAHC_HORVU Carbonic anhydrase, chloroplast precursor (EC 4.2.1.1) (Carbonate dehydratase) - Hordeum vulgare (Barley)moderately similar to ( 376) loc_os01g45274 12001.m150428 protein carbonic anhydrase…	8,3	scaffold520876	L36959		22345	1534	14132	x	x	x
A_13_P037031	AK250093	AK250093	2.60225	0.907341	1.61911	0.630352	2.32526	1.61349	6.45624e-10	2.22578e-07	13.9072	95.7359	TCA / org transformation.other organic acid transformatons.malic	moderately similar to ( 464) AT5G25880 | Symbols: ATNADP-ME3 | ATNADP-ME3 (NADP-malic enzyme 3); malate dehydrogenase (oxaloacetate-decarboxylating) (NADP+)/ malic enzyme/ oxidoreductase, acting on NADH or NADPH, NAD or NADP as acceptor | chr5:9024549-9028260 FORWARDmoderately similar to ( 486) MAOX_VITVI NADP-dependent malic enzyme (EC 1.1.1.40) (NADP-ME) - Vitis vinifera (Grape)highly similar t…	8.2.10	scaffold485179	rbags20i06		6769	25956	7486	x	x	x
A_13_P553034	TA32143_4513	TA32143_4513	2.45845	1.39264	2.31552	0.292388	1.35819	0.435311	1.47893e-07	4.58375e-06	13.3742	41.4718	TCA / org transformation.other organic acid transformatons.misc	highly similar to ( 783) AT1G54100 | Symbols: ALDH7B4 | ALDH7B4 (Aldehyde Dehydrogenase 7B4); 3-chloroallyl aldehyde dehydrogenase/ oxidoreductase | chr1:20195435-20198853 REVERSEhighly similar to ( 804) AL7A1_MALDO Aldehyde dehydrogenase family 7 member A1 (EC 1.2.1.3) (Antiquitin-1) (Matured fruit 60 kDa protein) (MF-60) - Malus domestica (Apple) (Malus sylvestris)highly similar to ( 918) loc_o…	8.2.99	scaffold801799	bah41j06	MER135254	23174	16348	19411	x	x		x
A_13_P529474	TA35795_4513	TA35795_4513	2.23647	1.77051	2.03474	0.314719	0.780685	0.516446	0.000917599	0.00254376	10.984	8.85669	tetrapyrrole synthesis.GSA	highly similar to ( 713) AT3G08860 | Symbols: | alanine--glyoxylate aminotransferase, putative / beta-alanine-pyruvate aminotransferase, putative / AGT, putative | chr3:2696754-2699087 REVERSEvery weakly similar to ( 100) GSA_ORYSA Glutamate-1-semialdehyde 2,1-aminomutase, chloroplast precursor (EC 5.4.3.8) (GSA) (Glutamate-1-semialdehyde aminotransferase) (GSA-AT) - Oryza sativa (Rice)highly sim…	19,3	scaffold497525	EBro08_SQ012_D15	MER181987	31776	26478	1908	x	x		x
A_13_P551139	TA36687_4513	TA36687_4513	3.2575	0.670058	1.55084	0.0631258	2.65057	1.76978	8.17122e-08	3.08782e-06	10.1828	45.542	tetrapyrrole synthesis.GSA	highly similar to ( 565) AT1G80600 | Symbols: WIN1 | WIN1 (HOPW1-1-INTERACTING 1); N2-acetyl-L-ornithine:2-oxoglutarate 5-aminotransferase/ catalytic/ pyridoxal phosphate binding / transaminase | chr1:30298675-30300513 REVERSEweakly similar to ( 129) GSA_BRANA Glutamate-1-semialdehyde 2,1-aminomutase, chloroplast precursor (EC 5.4.3.8) (GSA) (Glutamate-1-semialdehyde aminotransferase) (GSA-AT) - …	19,3	scaffold471802	HO07K11w	MER133700	38922	22858	3188	x	x	x
A_13_P499839	CK568339	CK568339	-2.79666	-1.42402	-1.68435	-0.6498	-2.02244	-1.76211	2.46725e-07	6.40358e-06	10.8525	38.2306	tetrapyrrole synthesis.magnesium chelatase	weakly similar to ( 159) AT5G13630 | Symbols: GUN5, CCH, CHLH, CCH1 | GUN5 (GENOMES UNCOUPLED 5); magnesium chelatase | chr5:4387920-4392082 REVERSEweakly similar to ( 170) loc_os03g20700 12003.m34853 protein Mg-chelatase subunit XANTHA-F, putative, expressed HO09L05w HO Hordeum vulgare cDNA clone HO09L05 3-PRIME, mRNA sequence	19,1	scaffold983219	baak15d11		36545	15764	33980	x	x	x
A_13_P565194	TA31403_4513	TA31403_4513	-2.42948	-1.12976	-1.56453	-1.14868	-2.4484	-2.01364	6.03327e-06	5.70905e-05	11.58	22.6097	tetrapyrrole synthesis.magnesium-protoporphyrin IX monomethyl ester (oxidative) cyclase	moderately similar to ( 385) AT3G56940 | Symbols: CRD1, CHL27, ACSF | CRD1 (COPPER RESPONSE DEFECT 1); DNA binding / magnesium-protoporphyrin IX monomethyl ester (oxidative) cyclase | chr3:21076594-21078269 FORWARDmoderately similar to ( 440) CRD1_HORVU Magnesium-protoporphyrin IX monomethyl ester [oxidative] cyclase, chloroplast precursor (EC 1.14.13.81) (Mg-protoporphyrin IX monomethyl ester ox…	19,12	scaffold40836	UCRHV18_02ba01_b1		30418	6213	20155	x	x	x
A_13_P602348	PorB	BE420745	-2.77878	-0.863715	-0.948892	-0.680456	-2.59552	-2.51034	2.40958e-05	0.000159397	13.2798	17.7834	tetrapyrrole synthesis.protochlorophyllide reductase	weakly similar to ( 169) AT1G03630 | Symbols: POR C, PORC | POR C (PROTOCHLOROPHYLLIDE OXIDOREDUCTASE); NADPH dehydrogenase/ oxidoreductase/ protochlorophyllide reductase | chr1:907699-909245 FORWARDweakly similar to ( 179) PORB_HORVU Protochlorophyllide reductase B, chloroplast precursor (EC 1.3.1.33) (PCR B) (NADPH-protochlorophyllide oxidoreductase B) (POR B) - Hordeum vulgare (Barley)weakly s…	19,14	scaffold265162	rbah11d06		24370	1800		x	x	x
A_13_P088681	EX590221	EX590221	2.09584	1.38299	1.31773	0.0349574	0.747805	0.813065	9.84826e-06	8.14066e-05	9.46975	20.7907	transport.ABC transporters and multidrug resistance systems	moderately similar to ( 293) AT3G47780 | Symbols: ATATH6, ATH6 | ATATH6; ATPase, coupled to transmembrane movement of substances / transporter | chr3:17624500-17628972 FORWARDmoderately similar to ( 331) loc_os08g30770 12008.m07077 protein ATATH6, putative, expressed HDP12N03w HDP Hordeum vulgare subsp. vulgare cDNA clone HDP12N03, mRNA sequence	34,16	scaffold671002	rbags6m19	MER305597	25868	28156	10736	x	x	x
A_13_P158465	TA42198_4513	BE558274	2.0222	1.05702	1.51587	0.18834	1.15351	0.694665	9.04981e-06	7.67443e-05	9.47411	21.0955	transport.ABC transporters and multidrug resistance systems	moderately similar to ( 207) AT5G60740 | Symbols: | ATPase, coupled to transmembrane movement of substances | chr5:24425824-24430269 REVERSEmoderately similar to ( 271) loc_os04g11820 12004.m06425 protein ABC transporter-like protein, putative, expressed HV_CEb0017A15f Hordeum vulgare seedling green leaf EST library HVcDNA0005 (Blumeria challenged) Hordeum vulgare subsp. vulgare cDNA clone HV_CEb…	34,16	C248422787	HV_CEb0017A15f		3484	30279	34925	x	x	x
A_13_P191169	TA53474_4513	TA53474_4513	2.15458	1.80344	0.927868	-0.100121	0.251023	1.12659	7.77713e-07	1.38239e-05	10.1802	31.7758	transport.ABC transporters and multidrug resistance systems	weakly similar to ( 189) AT3G62150 | Symbols: PGP21 | PGP21 (P-GLYCOPROTEIN 21); ATPase, coupled to transmembrane movement of substances | chr3:23008755-23013579 REVERSEweakly similar to ( 155) MDR_ORYSA Putative multidrug resistance protein (P-glycoprotein) - Oryza sativa (Rice)moderately similar to ( 213) loc_os01g50100 12001.m11194 protein multidrug resistance protein 4, putative, expressed no…	34,16	scaffold36831	HVSMEa0013L05f	MER038092	6363	9527	518	x	x	x
A_13_P442693	TA40624_4513	TA40624_4513	2.64604	0.459627	1.28487	0.343136	2.52955	1.7043	1.29837e-08	1.00032e-06	9.60619	60.629	transport.ABC transporters and multidrug resistance systems	highly similar to ( 512) AT4G39850 | Symbols: PXA1, PED3, CTS | PXA1 (PEROXISOMAL ABC TRANSPORTER 1); ATPase, coupled to transmembrane movement of substances | chr4:18489220-18496762 FORWARDhighly similar to ( 615) loc_os05g01700 12005.m04707 protein PXA1, putative, expressed no original description	34,16	scaffold963924	bags21i14		17179	11081	32465	x	x	x
A_13_P447573	BU991314	BU991314	2.60471	0.817957	1.02288	0.0148251	1.80158	1.59666	1.16156e-06	1.80336e-05	7.31523	29.7612	transport.ABC transporters and multidrug resistance systems	weakly similar to ( 173) AT2G47000 | Symbols: MDR4, PGP4, ABCB4, ATPGP4 | ABCB4 (ATP BINDING CASSETTE SUBFAMILY B4); ATPase, coupled to transmembrane movement of substances / xenobiotic-transporting ATPase | chr2:19310008-19314750 REVERSEweakly similar to ( 128) MDR_ORYSA Putative multidrug resistance protein (P-glycoprotein) - Oryza sativa (Rice)moderately similar to ( 235) loc_os01g50160 12001.…	34,16	scaffold259143	HD06J04r		43304			x	x	x
A_13_P472098	CA019624	CA019624	3.36466	1.69235	2.09775	0.500492	2.17279	1.7674	8.0125e-08	3.05271e-06	8.76185	45.6827	transport.ABC transporters and multidrug resistance systems	moderately similar to ( 223) AT4G18050 | Symbols: PGP9 | PGP9 (P-GLYCOPROTEIN 9); ATPase, coupled to transmembrane movement of substances | chr4:10022205-10027280 FORWARDweakly similar to ( 146) MDR_ORYSA Putative multidrug resistance protein (P-glycoprotein) - Oryza sativa (Rice)moderately similar to ( 310) loc_os01g50160 12001.m11200 protein multidrug resistance protein 8, putative, expressed H…	34,16	scaffold70029	HV12J11r	MER368831		28401		x	x		x
A_13_P027691	AK248249	AK248249	2.34865	0.510987	1.27946	0.625408	2.46307	1.69459	3.48991e-08	1.77571e-06	12.3741	52.0229	transport.amino acids	highly similar to ( 792) AT1G58030 | Symbols: CAT2 | CAT2 (CATIONIC AMINO ACID TRANSPORTER 2); amino acid transmembrane transporter | chr1:21464185-21468141 REVERSEnearly identical (1019) loc_os12g42850 12012.m26983 protein high-affinity cationic amino acid transporter 1, putative, expressedtolA COG3883 TolA Hordeum vulgare subsp. vulgare cDNA clone: FLbaf3f21, mRNA sequence	34,3	scaffold819507	baal34d17	MER357229	7929	21724	33916	x	x	x
A_13_P125345	TA32099_4513	TA32099_4513	2.15968	0.285288	0.930486	0.498207	2.3726	1.7274	1.74079e-06	2.34147e-05	12.1983	27.8444	transport.amino acids	highly similar to ( 644) AT1G77380 | Symbols: AAP3, ATAAP3 | AAP3; amino acid transmembrane transporter | chr1:29075201-29077252 REVERSEhighly similar to ( 769) loc_os12g08090 12012.m04796 protein amino acid transporter, putative, expressed no original description	34,3	scaffold420868	HC12A08w		8105	21056	17829	x	x	x
A_13_P127990	TA32737_4513	TA32737_4513	2.12105	0.492628	1.01098	0.510626	2.13905	1.6207	7.30454e-09	7.31143e-07	13.2585	66.2319	transport.amino acids	weakly similar to ( 140) AT5G36940 | Symbols: CAT3 | CAT3 (CATIONIC AMINO ACID TRANSPORTER 3); basic amino acid transmembrane transporter/ cationic amino acid transmembrane transporter | chr5:14590330-14594137 FORWARDweakly similar to ( 198) loc_os12g42850 12012.m26983 protein high-affinity cationic amino acid transporter 1, putative, expressed no original description	34,3	scaffold819507	rbaal15m15		7930	21724	33915	x	x	x
A_13_P137455	TA35331_4513	TA35331_4513	2.27474	1.68531	1.90755	0.239443	0.828877	0.60663	3.91601e-07	8.75342e-06	8.56025	35.5039	transport.amino acids	weakly similar to ( 126) AT1G58360 | Symbols: AAP1, NAT2 | AAP1 (AMINO ACID PERMEASE 1); amino acid transmembrane transporter/ neutral amino acid transmembrane transporter | chr1:21676623-21680313 FORWARDweakly similar to ( 147) loc_os06g36180 12006.m08155 protein amino acid transporter, putative, expressed no original description	34,3	scaffold809161	rbaet08e02		28247	21050	20996	x	x	x
A_13_P154200	TA40804_4513	TA40804_4513	3.61573	1.59868	2.9877	0.656069	2.67312	1.2841	8.34476e-10	2.48541e-07	12.1695	92.1037	transport.amino acids	moderately similar to ( 207) AT1G44100 | Symbols: AAP5 | AAP5; amino acid transmembrane transporter/ basic amino acid transmembrane transporter | chr1:16764651-16767223 REVERSEmoderately similar to ( 280) loc_os06g36180 12006.m08155 protein amino acid transporter, putative, expressed no original description	34,3	scaffold700	HC13B11w		35017	20170	24058	x	x		x
A_13_P208724	TA57907_4513	TA57907_4513	2.6208	0.750037	0.959044	0.0632747	1.93404	1.72503	3.41716e-06	3.75089e-05	8.71315	24.8877	transport.amino acids	weakly similar to ( 143) AT1G08230 | Symbols: | amino acid transporter family protein | chr1:2583715-2586700 REVERSEweakly similar to ( 187) loc_os01g63854 12001.m12500 protein amino acid permease, putative, expressed no original description	34,3	scaffold580874	HX04I05r					x	x	x
A_13_P224114	AK252357	AK252357	2.6076	0.524637	0.713141	-0.51111	1.57185	1.38335	2.26827e-06	2.78942e-05	9.72268	26.6497	transport.amino acids	moderately similar to ( 486) AT3G30390 | Symbols: | amino acid transporter family protein | chr3:11977112-11978827 REVERSEhighly similar to ( 719) loc_os02g09810 12002.m100130 protein amino acid transporter-like protein, putative, expressed Hordeum vulgare subsp. vulgare cDNA clone: FLbaf160p15, mRNA sequence	34,3	scaffold874262	HQ02L18w		22629	17428	35005	x	x	x
A_13_P460818	BY866137	BY866137	3.25169	1.90017	2.32371	0.288464	1.63999	1.21645	4.01971e-08	1.97532e-06	10.5632	50.8903	transport.amino acids	weakly similar to ( 168) loc_os04g35540 12004.m08643 protein amino acid permease, putative, expressed BY866137 Seminal root Hordeum vulgare subsp. vulgare cDNA clone bart12g10 3', mRNA sequence	34,3	scaffold701375	rbart12g10					x	x		x
A_13_P084991	AK252868	AK252868	3.16761	1.11722	1.82965	0.41183	2.46222	1.74979	1.8409e-09	3.21534e-07	14.7851	81.7158	transport.metabolite transporters at the envelope membrane	highly similar to ( 766) AT1G80300 | Symbols: NTT1, ATNTT1 | NTT1 (NUCLEOTIDE TRANSPORTER 1); ATP:ADP antiporter | chr1:30191954-30194280 FORWARDhighly similar to ( 778) TLC1_SOLTU Plastidic ATP/ADP-transporter - Solanum tuberosum (Potato)highly similar to ( 961) loc_os02g11740 12002.m100137 protein plastidic ATP/ADP-transporter, putative, expressed Hordeum vulgare subsp. vulgare cDNA clone: FLba…	34,8	scaffold361911	HH06N09w		1669	16923	9043	x	x	x
A_13_P005191	BM817369	BM817369	2.11202	0.585564	0.98719	0.159995	1.68645	1.28482	7.68946e-06	6.80095e-05	11.5677	21.6932	transport.metabolite transporters at the mitochondrial membrane	very weakly similar to (90.1) AT5G27520 | Symbols: PNC2 | PNC2 (PEROXISOMAL ADENINE NUCLEOTIDE CARRIER 2); ADP transmembrane transporter/ ATP transmembrane transporter/ binding | chr5:9714664-9716244 REVERSEweakly similar to ( 141) loc_os05g32630 12005.m07496 protein peroxisomal carrier protein, putative, expressed HC107D09_SK.ab1 HC Hordeum vulgare subsp. vulgare cDNA clone HC107D09_SK.ab1 simil…	34,9	scaffold900289	HC107D09_SK		8456	11212	14394	x	x	x
A_13_P011006	AK252702	AK252702	2.8225	0.394322	1.038	-0.12729	2.30089	1.65721	4.425e-07	9.41393e-06	11.0734	34.8126	transport.metabolite transporters at the mitochondrial membrane	moderately similar to ( 446) AT3G54110 | Symbols: ATPUMP1, UCP, PUMP1, ATUCP1, UCP1 | PUMP1 (PLANT UNCOUPLING MITOCHONDRIAL PROTEIN 1); binding / oxidative phosphorylation uncoupler | chr3:20038890-20040996 FORWARDvery weakly similar to (82.8) ADT_CHLRE ADP,ATP carrier protein (ADP/ATP translocase) (Adenine nucleotide translocator) (ANT) - Chlamydomonas reinhardtiihighly similar to ( 518) loc_os1…	34,9	scaffold195626	HJ01J22x	MER033091	31779	21611	27501	x	x	x
A_13_P093090	TA31962_4513	BJ450187	-3.93387	-1.18653	-1.98776	-0.372465	-3.11981	-2.31858	1.74383e-05	0.000125227	12.355	18.8258	transport.metabolite transporters at the mitochondrial membrane	weakly similar to ( 126) AT5G19760 | Symbols: | dicarboxylate/tricarboxylate carrier (DTC) | chr5:6679591-6681845 REVERSEweakly similar to ( 135) loc_os11g24450 12011.m06371 protein mitochondrial 2-oxoglutarate/malate carrier protein, putative, expressed BJ450187 K. Sato unpublished cDNA library, cv. Akashinriki vegetative stage leaves Hordeum vulgare subsp. vulgare cDNA clone baak28h04 5', mRNA …	34,9	scaffold94372	rbags31a19		22059	20990	19513	x	x	x
A_13_P130380	TA33357_4513	TA33357_4513	2.256	0.216519	1.05711	-0.18117	1.85832	1.01773	5.79647e-06	5.53862e-05	6.91367	22.7641	transport.metabolite transporters at the mitochondrial membrane	weakly similar to ( 124) AT5G58970 | Symbols: ATUCP2 | ATUCP2 (UNCOUPLING PROTEIN 2); oxidative phosphorylation uncoupler | chr5:23809437-23811018 REVERSEweakly similar to ( 145) loc_os11g48040 12011.m08602 protein mitochondrial uncoupling protein 3, putative, expressed no original description	34,9	scaffold195626	HX10C11w		31779	21611	27501	x	x	x
A_13_P154370	TA40865_4513	TA40865_4513	2.56933	0.99378	1.90829	0.425559	2.00111	1.0866	2.4044e-08	1.38497e-06	9.35432	55.1222	transport.metabolite transporters at the mitochondrial membrane	moderately similar to ( 385) AT2G39970 | Symbols: | peroxisomal membrane protein (PMP36) | chr2:16684026-16686392 REVERSEhighly similar to ( 524) loc_os03g15860 12003.m07023 protein peroxisomal membrane carrier protein, putative, expressed no original description	34,9	scaffold719529	HD05J12w			22326	15307	x	x	x
A_13_P079301	AJ514946	AJ514946	2.24109	1.2574	1.72795	0.599775	1.58346	1.11292	1.694e-09	3.1582e-07	15.7542	82.7527	transport.metal	moderately similar to ( 352) AT1G47240 | Symbols: NRAMP2, ATNRAMP2 | NRAMP2; inorganic anion transmembrane transporter/ metal ion transmembrane transporter | chr1:17309043-17311308 REVERSEmoderately similar to ( 464) loc_os03g11010 12003.m06553 protein metal transporter Nramp3, putative, expressed Hordeum vulgare mRNA for putative integral membrane protein NRAMP (nramp gene)	34,12	scaffold150483	HB14O24r		37213	16687	20984	x	x	x
A_13_P087136	BU979311	BU979311	3.07211	0.993944	1.7171	0.323078	2.40125	1.67809	5.53747e-07	1.09507e-05	11.783	33.5751	transport.metal	HA15M03r HA Hordeum vulgare subsp. vulgare cDNA clone HA15M03 5-PRIME, mRNA sequence	34,12	scaffold971270	HA15M03r					x	x	x
A_13_P447038	BU989977	BU989977	2.70665	0.5693	0.91551	0.440613	2.57796	2.23175	1.00375e-06	1.62134e-05	9.62418	30.481	transport.metal	very weakly similar to (89.0) loc_os01g03914 12001.m150472 protein metal tolerance protein C3, putative, expressed HF23H15r HF Hordeum vulgare subsp. vulgare cDNA clone HF23H15 5-PRIME, mRNA sequence	34,12	scaffold976707	HF23H15r			8834	10308	x	x	x
A_13_P173895	TA47623_4513	TA47623_4513	2.39726	1.78432	3.53624	1.03515	1.64809	-0.103829	3.33715e-09	4.57883e-07	10.9041	74.6527	transport.misc	weakly similar to ( 131) AT3G10960 | Symbols: | xanthine/uracil permease family protein | chr3:3424986-3426725 REVERSEweakly similar to ( 187) loc_os11g24060 12011.m06332 protein transmembrane transport protein-like, putative, expressed no original description	34,99	scaffold597813	HK06F22r	MER125498				x	x		x
A_13_P558459	TC169793	TC169793	2.15518	1.35014	1.63037	0.909277	1.71432	1.43408	4.1155e-06	4.298e-05	9.41468	24.1219	transport.misc	weakly similar to ( 157) AT1G33110 | Symbols: | MATE efflux family protein | chr1:12005084-12008040 FORWARDweakly similar to ( 194) loc_os12g03230 12012.m04321 protein transparent testa 12 protein, putative, expressed no original description	34,99	scaffold147176	baak30m11	MER091648		11986		x	x	x
A_13_P539199	DN183927	DN183927	2.19071	0.856534	1.15162	0.0964401	1.43062	1.13553	9.57912e-08	3.46081e-06	8.06407	44.417	transport.p- and v-ATPases	weakly similar to ( 200) AT5G04930 | Symbols: ALA1 | ALA1 (aminophospholipid ATPase1); ATPase, coupled to transmembrane movement of ions, phosphorylative mechanism | chr5:1445509-1449568 FORWARDmoderately similar to ( 295) loc_os03g20949 12003.m101703 protein phospholipid-transporting ATPase 1, putative, expressed HO16I12S HO Hordeum vulgare cDNA clone HO16I12 5-PRIME, mRNA sequence	34,1	scaffold954227	HO16I12S		35569			x	x	x
A_13_P066126	AK248429	AK248429	2.55465	1.85776	3.5435	2.73639	3.43327	1.74754	4.33611e-11	5.57372e-08	11.8689	143.387	transport.peptides and oligopeptides	nearly identical (1122) AT4G10770 | Symbols: ATOPT7, OPT7 | OPT7 (OLIGOPEPTIDE TRANSPORTER 7); oligopeptide transporter | chr4:6628646-6632517 REVERSEnearly identical (1349) loc_os06g03540 12006.m05086 protein oligopeptide transporter 9, putative, expressed Hordeum vulgare subsp. vulgare cDNA clone: FLbaf174j22, mRNA sequence	34,13	scaffold346438	rbasd1b23		37466	6396	18226	x	x		x
A_13_P095845	BF264494	BF264494	2.81483	0.937258	1.96636	0.788679	2.66625	1.63715	1.29427e-08	1.00032e-06	8.6681	60.6586	transport.peptides and oligopeptides	moderately similar to ( 272) AT3G27020 | Symbols: YSL6 | YSL6 (YELLOW STRIPE LIKE 6); oligopeptide transporter | chr3:9961623-9964461 REVERSEmoderately similar to ( 298) loc_os04g32050 12004.m35127 protein transposon protein, putative, unclassified, expressed HV_CEa0009J05f Hordeum vulgare seedling green leaf EST library HVcDNA0004 (Blumeria challenged) Hordeum vulgare subsp. vulgare cDNA clone H…	34,13	scaffold173157	HI15G10r		16005	16346	8930	x	x	x
A_13_P163175	TA43853_4513	TA43853_4513	2.69348	0.451676	0.695167	0.4281	2.6699	2.42641	1.47392e-06	2.12249e-05	12.384	28.6193	transport.peptides and oligopeptides	moderately similar to ( 332) AT1G22570 | Symbols: | proton-dependent oligopeptide transport (POT) family protein | chr1:7976620-7978573 REVERSEhighly similar to ( 566) loc_os01g65110 12001.m12624 protein POT family protein, expressed no original description	34,13	scaffold594842	baak28d05	MER163508	34937	20492	36419	x	x	x
A_13_P038926	AK248434	AK248434	2.87503	4.16496	4.54244	-0.126746	-1.41667	-1.79416	3.47821e-06	3.80035e-05	11.0365	24.8139	transport.phosphate	highly similar to ( 783) AT2G38940 | Symbols: ATPT2, PHT1;4 | ATPT2 (ARABIDOPSIS THALIANA PHOSPHATE TRANSPORTER 2); carbohydrate transmembrane transporter/ inorganic phosphate transmembrane transporter/ phosphate transmembrane transporter/ sugar:hydrogen symporter | chr2:16258500-16260104 FORWARDhighly similar to ( 917) loc_os10g30790 12010.m21787 protein inorganic phosphate transporter 1-4, puta…	34,7	scaffold385479	HM08N08r		38931	29012		x
A_13_P098750	AK252029	AK252029	4.03877	1.96952	2.5273	0.29296	2.36221	1.80443	3.16086e-08	1.63774e-06	10.2221	52.8305	transport.phosphate	highly similar to ( 689) AT3G23430 | Symbols: PHO1, ATPHO1 | PHO1 (phosphate 1) | chr3:8387818-8393242 REVERSEnearly identical (1056) loc_os02g56510 12002.m10672 protein phosphate transporter 1, putative, expressed Hordeum vulgare subsp. vulgare cDNA clone: FLbaf140i16, mRNA sequence	34,7	scaffold883612	S0001100121G05F1	MER319564	40719	12967	2474	x	x		x
A_13_P515284	CX627960	CX627960	4.06014	2.10535	2.80083	0.432726	2.38751	1.69204	1.65886e-08	1.13169e-06	10.7086	58.3803	transport.phosphate	very weakly similar to (90.1) loc_os02g56510 12002.m10672 protein phosphate transporter 1, putative, expressed GBN006N18u GBN Hordeum vulgare cDNA clone GBN006N18 3-PRIME, mRNA sequence	34,7	scaffold883612	GBN006N18u		40719	20334	2474	x
A_13_P038476	AK252645	AK252645	2.00492	1.3184	1.75677	0.957471	1.644	1.20563	1.22258e-08	9.69453e-07	10.9231	61.1933	transport.sugars	weakly similar to ( 106) AT1G34580 | Symbols: | monosaccharide transporter, putative | chr1:12660631-12663553 FORWARDvery weakly similar to (87.8) HEX6_RICCO Hexose carrier protein HEX6 - Ricinus communis (Castor bean)moderately similar to ( 444) loc_os02g36490 12002.m100246 protein expressed protein Hordeum vulgare subsp. vulgare cDNA clone: FLbaf163j21, mRNA sequence	34,2	scaffold982890	HF24F14r		32730	27774	10086	x	x	x
A_13_P107160	DN177312	DN177312	2.47579	0.70288	1.76926	0.273929	2.04684	0.980457	4.35332e-10	1.88377e-07	8.53717	101.584	transport.sugars	weakly similar to ( 191) AT3G13050 | Symbols: | transporter-related | chr3:4176866-4178868 FORWARDmoderately similar to ( 307) loc_os03g43720 12003.m101412 protein synaptic vesicle 2-related protein, putative, expressed HO38A24S HO Hordeum vulgare cDNA clone HO38A24 5-PRIME, mRNA sequence	34,2	scaffold97152	HO38A24S		3757	26195	13374	x	x	x
A_13_P167370	TA45315_4513	TA45315_4513	2.28334	1.28972	1.95732	0.769291	1.7629	1.09531	1.37313e-08	1.03827e-06	10.858	60.1081	transport.sugars	weakly similar to ( 134) loc_os02g36490 12002.m100246 protein expressed protein no original description	34,2	scaffold982890	HD12P15r		32730	27774	10086	x	x	x
A_13_P552674	AK248447	AK248447	2.0446	1.17098	1.77039	0.428053	1.30167	0.702269	1.29627e-09	2.85215e-07	11.6202	86.1746	transport.sugars	highly similar to ( 663) AT1G19450 | Symbols: | integral membrane protein, putative / sugar transporter family protein | chr1:6731671-6734633 REVERSEweakly similar to ( 169) STC_RICCO Sugar carrier protein C - Ricinus communis (Castor bean)highly similar to ( 830) loc_os05g49270 12005.m08997 protein solute carrier family 2, facilitated glucose transporter member 8, putative, expressed Hordeum vul…	34,2	scaffold365074	bags22a03		30404	11829	3286	x	x	x
A_13_P166400	TA44976_4513	TA44976_4513	-2.69124	-0.928746	-2.90847	-0.300441	-2.06293	-0.0832103	8.33495e-06	7.21745e-05	12.5632	21.3957	transport.unspecified anions	moderately similar to ( 226) AT1G15460 | Symbols: ATBOR4, BOR4 | BOR4 (REQUIRES HIGH BORON 4); anion exchanger | chr1:5310196-5313376 REVERSEmoderately similar to ( 317) loc_os01g08020 12001.m07427 protein boron transporter-like protein 2, putative, expressed no original description	34,18	scaffold5543	baak44o03		6833	10870	34969	x	x		x
A_13_P400141	BJ460405	BJ460405	-2.13124	-0.992731	-2.63637	-0.477372	-1.61588	0.0277619	9.217e-07	1.53657e-05	9.62329	30.9085	transport.unspecified anions	very weakly similar to (84.7) AT1G74810 | Symbols: BOR5 | BOR5; anion exchanger | chr1:28108474-28111534 FORWARDweakly similar to ( 143) loc_os01g08020 12001.m07427 protein boron transporter-like protein 2, putative, expressed BJ460405 K. Sato unpublished cDNA library, cv. Akashinriki vegetative stage leaves Hordeum vulgare subsp. vulgare cDNA clone baak40l08 3', mRNA sequence	34,18	scaffold5543	rbaak40l08		6833		34969	x	x		x
A_13_P211659	AJ433950	AJ433950	-2.04785	-0.95376	-0.960393	0.0949092	-0.999185	-0.992551	0.000407901	0.00134029	9.7953	10.4633	transport.unspecified cations	weakly similar to ( 120) AT4G31290 | Symbols: | ChaC-like family protein | chr4:15186851-15188278 FORWARDweakly similar to ( 162) loc_os02g26700 12002.m100204 protein cation transport protein chaC, putative, expressed AJ433950 S00002 Hordeum vulgare subsp. vulgare cDNA clone S0000200027H04F1, mRNA sequence	34,14	scaffold148075	rbags9j10		39582	6719	8184	x	x	x
