# Supplementary material for: Identification of predominant genes involved in regulation and execution of senescence-associated nitrogen remobilization in flag leaves of field grown barley
Source: J Exp Bot. 2014 Apr 3;65(14):3963–73. doi: 10.1093/jxb/eru094 (PMC4106439; doi:10.1093/jxb/eru094)
Supplement: Supplementary Data [file supp_eru094_jexbot117788_file003.xlsx]

## Sheet: qRT-PCR Primer
Accession	Gene	Forward primer	Reverse primer
AY552749	18S ribosomal RNA	ACGGCTACCACATCCAAGGA	CAGGATTGGGTAATTTGCGC
AK249101	Splicing factor 2 (SP2)	GAAGGATGAGTAGGCGCTGG	CTGGGAGGTTCCCAACGTAA
AB020943	HvRCBS	TCTTCCGTGAGCACAACAGC	TCCAGTATCGGCCGTCGTAG
AM941123	HvSAG12	ACGAGGAGCGAGCTATCATT	GACCATTGTACACGCCATTC
EX573211	HvNAC001	TCCACGAACTGCGACAAGAAGG	GCAGCCATCTGAGCAGACATGC
AK251058	HvNAC005	CCATGTGAACAGCAGCGGCAAC	CCGACGTTGAGGCTGGTGAATC
TC163636	HvNAC013	ATGCCGCCGCACATGATGTAC	ACAGGTCGCCGGAATTAGCG
TC164854	HvNAC026	GGTAGTTCACGCAAGCGGTCTC	CCTCCTGGTGGAAGCTCACTTG
BM370440	HvWRKY12	ACCATGGTCAAGCAGCTGGCA	ACGGTGGTGGTGGCGATGAT
TA48008_4513	MYB	GCCTTAGTAAGCCTCCGACG	GACACCAAACCATTTGCTGGG
TA52242_4513	APG7	GGTCCCAAGAGCCACTGC	TTCCCAGGCGTTGGTATTTCC
TA56628_4513	ATG18F	TGGGAGTCCAGTTCCAGTTCC	ACACTGCCGTTTGAACCAGG
AM941124	HvPAP14	ATGGACTTCGGCGACCAC	GAGATTCAGAGCTCGTCATGGG
AM941127	HvPAP20	CGGCGAGGATTACTGGCTTC	TGCCACATTCATTCTTGCCCC
AK251038	SCPL51	TCTCATCTGCGCAACCAAGG	CAGTAGAGCGGCTTTCTGGG
TA42918_4513	Subtilase	CGTTCGGGTCGATCGAGTG	ACATCTCCGCAACCTTGCTC
Primer efficiencies were calculated and of 2 ± 0.2 were acceptable.
